# Supplementary material for: 2,4-Diethyl­thioxanthen-9-one
Source: Acta Crystallogr Sect E Struct Rep Online. 2009 Feb 28;65(Pt 3):o613. doi: 10.1107/S1600536809006308 (PMC2968468; doi:10.1107/S1600536809006308)
Supplement: Supplementary file 1 [file e-65-0o613-sup1.cif]

##############################################################################
###                                                                        ###
###        Electronic paper (Acta Crystallographica Section E)             ###
###                                                                        ###
##############################################################################
#                                                                            #
# This CIF contains the data in a paper accepted for publication in Acta     #
# Crystallographica Section E. It conforms to the requirements of Notes      #
# for Authors for Section E, and has been peer reviewed under the auspices   #
# of the IUCr Commission on Journals.                                        #
#                                                                            #
# Full details of the Crystallographic Information File format               #
# are given in the paper "The Crystallographic Information File (CIF):       #
# a New Standard Archive File for Crystallography" by S. R. Hall, F. H.      #
# Allen and I. D. Brown [Acta Cryst. (1991), A47, 655-685].                  #
#                                                                            #
# The current version of the core CIF dictionary is obtainable from          #
# ftp://ftp.iucr.org/pub/cif_core.dic. The current version number is 2.4.    #
#                                                                            #
# Software is freely available for graphical display of the structure(s) in  #
# this CIF.  For information consult the CIF home page http://www.iucr.org/  #
# cif/home.html                                                              #
#                                                                            #
# This file may be used for bona fide research purposes within the           #
# scientific community so long as proper attribution is given to the journal # 
# article from which it was obtained.                                        #
#                                                                            #
##############################################################################
                                             
data_I
_audit_creation_method     SHELXL-97
_chemical_name_systematic
;
2,4-Diethylthioxanthen-9-one
;
_chemical_name_common     ?
_chemical_formula_moiety     'C17 H16 O S'
_chemical_formula_sum     'C17 H16 O S'
_chemical_formula_iupac     'C17 H16 O S'
_chemical_formula_weight     268.37
_chemical_melting_point     ?
_symmetry_cell_setting     'triclinic'
_symmetry_space_group_name_H-M     'P -1'
_symmetry_space_group_name_Hall     '-P 1'
loop_
    _symmetry_equiv_pos_as_xyz
    'x, y, z'
    '-x, -y, -z'
_cell_length_a     9.5403(19)
_cell_length_b     11.083(2)
_cell_length_c     13.807(3)
_cell_angle_alpha     77.19(3)
_cell_angle_beta     87.72(3)
_cell_angle_gamma     79.35(3)
_cell_volume     1399.0(5)
_cell_formula_units_Z     4
_cell_measurement_reflns_used     10591
_cell_measurement_theta_min     3.02
_cell_measurement_theta_max     27.66
_cell_measurement_temperature     294(2)
_exptl_crystal_description     block
_exptl_crystal_colour     yellow
_exptl_crystal_size_max     0.15
_exptl_crystal_size_mid     0.12
_exptl_crystal_size_min     0.10
_exptl_crystal_density_diffrn     1.274
_exptl_crystal_density_meas     ?
_exptl_crystal_density_method     'not measured'
_exptl_crystal_F_000     568
_exptl_absorpt_coefficient_mu     0.220
_exptl_absorpt_correction_type     none
_exptl_absorpt_process_details     ?
_exptl_absorpt_correction_T_min     ?
_exptl_absorpt_correction_T_max     ?
_exptl_special_details
;
;
_diffrn_ambient_temperature     294(2)
_diffrn_radiation_type     MoK\a
_diffrn_radiation_wavelength     0.71073
_diffrn_radiation_source     'fine-focus sealed tube'
_diffrn_radiation_monochromator     graphite
_diffrn_measurement_device_type     'Rigaku R-AXIS RAPID-S'
_diffrn_measurement_method     \w
_diffrn_detector_area_resol_mean     ?
_diffrn_reflns_number     12071
_diffrn_reflns_av_R_equivalents     0.0411
_diffrn_reflns_av_sigmaI/netI     0.0535
_diffrn_reflns_theta_min     3.03
_diffrn_reflns_theta_max     25.01
_diffrn_reflns_theta_full     25.01
_diffrn_measured_fraction_theta_max     0.996
_diffrn_measured_fraction_theta_full     0.996
_diffrn_reflns_limit_h_min     -11
_diffrn_reflns_limit_h_max     11
_diffrn_reflns_limit_k_min     -13
_diffrn_reflns_limit_k_max     13
_diffrn_reflns_limit_l_min     -16
_diffrn_reflns_limit_l_max     16
_diffrn_standards_number     0
_diffrn_standards_interval_count     0
_diffrn_standards_interval_time     0
_diffrn_standards_decay_%     0
_refine_special_details
;
Refinement of <i>F</i>^2^ against ALL reflections. The weighted <i>R</i>-factor
<i>wR</i> and goodness of fit <i>S</i> are based on <i>F</i>^2^, conventional
<i>R</i>-factors <i>R</i> are based on <i>F</i>, with <i>F</i> set to zero for
negative <i>F</i>^2^. The threshold expression of <i>F</i>^2^ >
\s(<i>F</i>^2^) is used only for calculating <i>R</i>-factors(gt) <i>etc</i>.
and is not relevant to the choice of reflections for refinement.
<i>R</i>-factors based on <i>F</i>^2^ are statistically about twice as large
as those based on <i>F</i>, and <i>R</i>- factors based on ALL data will be
even larger.
;
_reflns_number_total     4920
_reflns_number_gt     3346
_reflns_threshold_expression     I>2\s(I)
_refine_ls_structure_factor_coef     Fsqd
_refine_ls_matrix_type     full
_refine_ls_R_factor_all     0.1046
_refine_ls_R_factor_gt     0.0641
_refine_ls_wR_factor_gt     0.1235
_refine_ls_wR_factor_ref     0.1379
_refine_ls_goodness_of_fit_ref     1.074
_refine_ls_restrained_S_all     1.074
_refine_ls_number_reflns     4920
_refine_ls_number_parameters     344
_refine_ls_number_restraints     0
_refine_ls_hydrogen_treatment     constr
_refine_ls_weighting_scheme     calc
_refine_ls_weighting_details
         'calc w=1/[\s^2^(Fo^2^)+(0.0457P)^2^+0.6633P] where P=(Fo^2^+2Fc^2^)/3'
_atom_sites_solution_hydrogens     geom
_atom_sites_solution_primary     direct
_atom_sites_solution_secondary     difmap
_refine_ls_shift/su_max     0.000
_refine_ls_shift/su_mean     0.000
_refine_diff_density_max     0.299
_refine_diff_density_min     -0.273
_refine_ls_extinction_method     none
_refine_ls_extinction_coef     ?
loop_
    _atom_type_symbol
    _atom_type_description
    _atom_type_scat_dispersion_real
    _atom_type_scat_dispersion_imag
    _atom_type_scat_source
    'C' 'C' 0.0033 0.0016
                         'International Tables Vol C Tables 4.2.6.8 and 6.1.1.4'
    'H' 'H' 0.0000 0.0000
                         'International Tables Vol C Tables 4.2.6.8 and 6.1.1.4'
    'O' 'O' 0.0106 0.0060
                         'International Tables Vol C Tables 4.2.6.8 and 6.1.1.4'
    'S' 'S' 0.1246 0.1234
                         'International Tables Vol C Tables 4.2.6.8 and 6.1.1.4'
_computing_data_collection     'RAPID-AUTO (Rigaku, 1998)'
_computing_cell_refinement     'RAPID-AUTO (Rigaku, 1998)'
_computing_data_reduction     'CrystalStructure (Rigaku/MSC, 2002)'
_computing_structure_solution     'SHELXS97 (Sheldrick, 2008)'
_computing_structure_refinement     'SHELXL97 (Sheldrick, 2008)'
_computing_molecular_graphics
            'SHELXTL (Sheldrick, 2008) and ORTEP-3 for Windows (Farrugia, 1997)'
_computing_publication_material
                             'SHELXTL (Sheldrick, 2008) and PLATON (Spek, 2009)'
loop_
    _atom_site_type_symbol
    _atom_site_label
    _atom_site_fract_x
    _atom_site_fract_y
    _atom_site_fract_z
    _atom_site_U_iso_or_equiv
    _atom_site_adp_type
    _atom_site_calc_flag
    _atom_site_refinement_flags
    _atom_site_occupancy
    _atom_site_disorder_assembly
    _atom_site_disorder_group
    S S1 -0.05043(8) 0.12220(8) 0.80789(6) 0.0520(2) Uani d . 1 . .
    S S2 0.44522(9) 0.39943(8) 0.38211(7) 0.0609(3) Uani d . 1 . .
    O O1 0.3940(2) -0.0576(2) 0.89662(19) 0.0776(7) Uani d . 1 . .
    O O2 0.2369(3) 0.7698(2) 0.43252(18) 0.0775(7) Uani d . 1 . .
    C C1 0.2704(3) -0.0079(3) 0.8721(2) 0.0514(8) Uani d . 1 . .
    C C2 0.2069(3) -0.0339(3) 0.7856(2) 0.0453(7) Uani d . 1 . .
    C C3 0.0682(3) 0.0190(3) 0.7522(2) 0.0453(7) Uani d . 1 . .
    C C4 0.0448(3) 0.1358(3) 0.9095(2) 0.0443(7) Uani d . 1 . .
    C C5 0.1864(3) 0.0751(3) 0.9311(2) 0.0465(7) Uani d . 1 . .
    C C6 0.2526(3) 0.0939(3) 1.0140(2) 0.0550(8) Uani d . 1 . .
    H H6A 0.3469 0.0553 1.0280 0.066 Uiso calc R 1 . .
    C C7 0.1827(4) 0.1672(3) 1.0750(2) 0.0562(8) Uani d . 1 . .
    C C8 0.0407(4) 0.2253(3) 1.0513(2) 0.0578(8) Uani d . 1 . .
    H H8A -0.0079 0.2750 1.0925 0.069 Uiso calc R 1 . .
    C C9 -0.0300(3) 0.2125(3) 0.9707(2) 0.0490(8) Uani d . 1 . .
    C C10 0.2553(4) 0.1865(3) 1.1643(3) 0.0711(10) Uani d . 1 . .
    H H10A 0.1845 0.1996 1.2151 0.085 Uiso calc R 1 . .
    H H10B 0.3237 0.1113 1.1912 0.085 Uiso calc R 1 . .
    C C11 0.3296(4) 0.2955(4) 1.1394(3) 0.0839(12) Uani d . 1 . .
    H H11A 0.3730 0.3049 1.1982 0.126 Uiso calc R 1 . .
    H H11B 0.2622 0.3704 1.1133 0.126 Uiso calc R 1 . .
    H H11C 0.4018 0.2818 1.0906 0.126 Uiso calc R 1 . .
    C C12 -0.1830(3) 0.2763(3) 0.9459(2) 0.0595(9) Uani d . 1 . .
    H H12A -0.1851 0.3292 0.8796 0.071 Uiso calc R 1 . .
    H H12B -0.2388 0.2119 0.9443 0.071 Uiso calc R 1 . .
    C C13 -0.2552(4) 0.3561(3) 1.0161(3) 0.0764(11) Uani d . 1 . .
    H H13A -0.3511 0.3920 0.9940 0.115 Uiso calc R 1 . .
    H H13B -0.2033 0.4223 1.0169 0.115 Uiso calc R 1 . .
    H H13C -0.2569 0.3046 1.0818 0.115 Uiso calc R 1 . .
    C C14 0.0149(3) -0.0109(3) 0.6691(2) 0.0561(8) Uani d . 1 . .
    H H14A -0.0777 0.0243 0.6473 0.067 Uiso calc R 1 . .
    C C15 0.0988(4) -0.0917(3) 0.6202(3) 0.0643(9) Uani d . 1 . .
    H H15A 0.0629 -0.1115 0.5652 0.077 Uiso calc R 1 . .
    C C16 0.2371(4) -0.1445(3) 0.6517(3) 0.0663(10) Uani d . 1 . .
    H H16A 0.2941 -0.1992 0.6177 0.080 Uiso calc R 1 . .
    C C17 0.2892(3) -0.1158(3) 0.7328(2) 0.0595(9) Uani d . 1 . .
    H H17A 0.3821 -0.1517 0.7536 0.071 Uiso calc R 1 . .
    C C18 0.2905(3) 0.6672(3) 0.4167(2) 0.0542(8) Uani d . 1 . .
    C C19 0.2565(3) 0.5507(3) 0.4814(2) 0.0499(8) Uani d . 1 . .
    C C20 0.3206(3) 0.4300(3) 0.4732(2) 0.0501(8) Uani d . 1 . .
    C C21 0.4573(3) 0.5467(3) 0.3105(2) 0.0522(8) Uani d . 1 . .
    C C22 0.3880(3) 0.6599(3) 0.3316(2) 0.0500(8) Uani d . 1 . .
    C C23 0.2871(4) 0.3240(3) 0.5413(3) 0.0633(9) Uani d . 1 . .
    C C24 0.1856(4) 0.3452(4) 0.6124(3) 0.0777(11) Uani d . 1 . .
    H H24A 0.1627 0.2758 0.6574 0.093 Uiso calc R 1 . .
    C C25 0.1153(4) 0.4639(4) 0.6209(3) 0.0777(11) Uani d . 1 . .
    C C26 0.1542(4) 0.5643(3) 0.5557(3) 0.0664(10) Uani d . 1 . .
    H H26A 0.1109 0.6450 0.5608 0.080 Uiso calc R 1 . .
    C C27 0.3561(5) 0.1909(3) 0.5352(3) 0.0816(12) Uani d . 1 . .
    H H27A 0.4561 0.1890 0.5187 0.098 Uiso calc R 1 . .
    H H27B 0.3505 0.1354 0.5997 0.098 Uiso calc R 1 . .
    C C28 0.2864(5) 0.1424(4) 0.4588(3) 0.1110(16) Uani d . 1 . .
    H H28A 0.3345 0.0587 0.4574 0.166 Uiso calc R 1 . .
    H H28B 0.2925 0.1964 0.3946 0.166 Uiso calc R 1 . .
    H H28C 0.1881 0.1414 0.4759 0.166 Uiso calc R 1 . .
    C C29 -0.0003(5) 0.4844(5) 0.6996(3) 0.1119(17) Uani d . 1 . .
    H H29A -0.0737 0.5547 0.6704 0.134 Uiso calc R 1 . .
    H H29B -0.0443 0.4103 0.7174 0.134 Uiso calc R 1 . .
    C C30 0.0492(6) 0.5081(6) 0.7860(4) 0.149(2) Uani d . 1 . .
    H H30A -0.0290 0.5206 0.8308 0.223 Uiso calc R 1 . .
    H H30B 0.0915 0.5822 0.7696 0.223 Uiso calc R 1 . .
    H H30C 0.1193 0.4376 0.8171 0.223 Uiso calc R 1 . .
    C C31 0.4111(4) 0.7717(3) 0.2682(3) 0.0639(9) Uani d . 1 . .
    H H31A 0.3668 0.8483 0.2816 0.077 Uiso calc R 1 . .
    C C32 0.4975(4) 0.7706(4) 0.1867(3) 0.0789(12) Uani d . 1 . .
    H H32A 0.5112 0.8460 0.1452 0.095 Uiso calc R 1 . .
    C C33 0.5642(4) 0.6576(5) 0.1661(3) 0.0829(12) Uani d . 1 . .
    H H33A 0.6225 0.6569 0.1105 0.099 Uiso calc R 1 . .
    C C34 0.5451(4) 0.5471(4) 0.2270(3) 0.0709(10) Uani d . 1 . .
    H H34A 0.5908 0.4713 0.2129 0.085 Uiso calc R 1 . .
loop_
    _atom_site_aniso_label
    _atom_site_aniso_U_11
    _atom_site_aniso_U_22
    _atom_site_aniso_U_33
    _atom_site_aniso_U_12
    _atom_site_aniso_U_13
    _atom_site_aniso_U_23
    S1 0.0420(4) 0.0550(5) 0.0615(5) -0.0026(4) -0.0015(4) -0.0228(4)
    S2 0.0662(6) 0.0485(5) 0.0674(6) -0.0057(4) 0.0047(4) -0.0166(4)
    O1 0.0514(14) 0.0868(18) 0.0989(19) 0.0108(13) -0.0142(13) -0.0459(15)
    O2 0.106(2) 0.0464(14) 0.0747(17) 0.0024(13) 0.0078(14) -0.0170(12)
    C1 0.0417(18) 0.0479(19) 0.063(2) -0.0035(15) -0.0013(15) -0.0117(16)
    C2 0.0421(17) 0.0393(17) 0.053(2) -0.0049(14) 0.0026(14) -0.0094(14)
    C3 0.0500(18) 0.0387(17) 0.0473(19) -0.0078(14) 0.0048(14) -0.0107(13)
    C4 0.0464(17) 0.0392(17) 0.0474(19) -0.0108(14) 0.0051(14) -0.0084(13)
    C5 0.0447(18) 0.0444(17) 0.0499(19) -0.0088(14) 0.0008(14) -0.0088(14)
    C6 0.0531(19) 0.054(2) 0.056(2) -0.0091(16) -0.0034(16) -0.0063(16)
    C7 0.062(2) 0.057(2) 0.049(2) -0.0121(17) -0.0038(16) -0.0084(16)
    C8 0.068(2) 0.054(2) 0.052(2) -0.0087(17) 0.0076(17) -0.0167(16)
    C9 0.0491(18) 0.0455(18) 0.051(2) -0.0063(15) 0.0024(15) -0.0105(14)
    C10 0.080(3) 0.076(3) 0.058(2) -0.008(2) -0.0083(19) -0.0192(19)
    C11 0.091(3) 0.085(3) 0.083(3) -0.017(2) -0.014(2) -0.031(2)
    C12 0.057(2) 0.058(2) 0.062(2) -0.0022(16) 0.0087(16) -0.0204(17)
    C13 0.073(2) 0.073(3) 0.078(3) 0.010(2) 0.0063(19) -0.025(2)
    C14 0.055(2) 0.053(2) 0.059(2) -0.0010(16) -0.0046(16) -0.0164(16)
    C15 0.074(2) 0.059(2) 0.060(2) -0.0007(19) -0.0069(18) -0.0224(18)
    C16 0.074(2) 0.057(2) 0.065(2) 0.0071(19) 0.0036(19) -0.0253(18)
    C17 0.054(2) 0.056(2) 0.063(2) 0.0049(16) -0.0005(16) -0.0121(17)
    C18 0.059(2) 0.050(2) 0.054(2) -0.0042(17) -0.0154(16) -0.0142(16)
    C19 0.059(2) 0.051(2) 0.0440(19) -0.0134(16) -0.0034(15) -0.0153(15)
    C20 0.0575(19) 0.0508(19) 0.0447(19) -0.0147(16) -0.0066(14) -0.0108(15)
    C21 0.0472(18) 0.061(2) 0.049(2) -0.0108(16) -0.0042(15) -0.0114(15)
    C22 0.0477(18) 0.052(2) 0.050(2) -0.0111(15) -0.0106(15) -0.0061(15)
    C23 0.081(2) 0.058(2) 0.056(2) -0.0234(19) -0.0054(18) -0.0120(17)
    C24 0.109(3) 0.076(3) 0.058(2) -0.047(2) 0.007(2) -0.010(2)
    C25 0.098(3) 0.087(3) 0.064(3) -0.044(3) 0.016(2) -0.029(2)
    C26 0.072(2) 0.070(2) 0.066(2) -0.0183(19) 0.0078(19) -0.031(2)
    C27 0.117(3) 0.057(2) 0.072(3) -0.028(2) -0.004(2) -0.0056(19)
    C28 0.159(5) 0.072(3) 0.113(4) -0.045(3) -0.016(3) -0.021(3)
    C29 0.126(4) 0.162(5) 0.076(3) -0.079(4) 0.037(3) -0.047(3)
    C30 0.117(4) 0.236(7) 0.140(5) -0.067(4) 0.053(4) -0.120(5)
    C31 0.059(2) 0.055(2) 0.072(3) -0.0135(17) -0.0111(18) 0.0026(18)
    C32 0.063(2) 0.082(3) 0.079(3) -0.024(2) -0.005(2) 0.017(2)
    C33 0.062(2) 0.112(4) 0.065(3) -0.017(2) 0.0095(19) 0.001(2)
    C34 0.062(2) 0.081(3) 0.068(3) -0.011(2) 0.0078(19) -0.015(2)
_geom_special_details
;
All e.s.d.'s (except the e.s.d. in the dihedral angle between two l.s. planes)
are estimated using the full covariance matrix. The cell e.s.d.'s are taken
into account individually in the estimation of e.s.d.'s in distances, angles
and torsion angles; correlations between e.s.d.'s in cell parameters are only
used when they are defined by crystal symmetry. An approximate (isotropic)
treatment of cell e.s.d.'s is used for estimating e.s.d.'s involving l.s.
planes.
;
loop_
    _geom_bond_atom_site_label_1
    _geom_bond_atom_site_label_2
    _geom_bond_site_symmetry_2
    _geom_bond_distance
    _geom_bond_publ_flag
    C1 O1 . 1.232(3) ?
    C1 C2 . 1.467(4) ?
    C1 C5 . 1.470(4) ?
    C2 C3 . 1.396(4) ?
    C2 C17 . 1.398(4) ?
    C3 C14 . 1.402(4) ?
    C3 S1 . 1.739(3) ?
    C4 C5 . 1.405(4) ?
    C4 C9 . 1.411(4) ?
    C4 S1 . 1.750(3) ?
    C5 C6 . 1.400(4) ?
    C6 C7 . 1.368(4) ?
    C6 H6A . 0.9300 ?
    C7 C8 . 1.407(4) ?
    C7 C10 . 1.511(4) ?
    C8 C9 . 1.371(4) ?
    C8 H8A . 0.9300 ?
    C9 C12 . 1.516(4) ?
    C10 C11 . 1.480(5) ?
    C10 H10A . 0.9700 ?
    C10 H10B . 0.9700 ?
    C11 H11A . 0.9600 ?
    C11 H11B . 0.9600 ?
    C11 H11C . 0.9600 ?
    C12 C13 . 1.516(4) ?
    C12 H12A . 0.9700 ?
    C12 H12B . 0.9700 ?
    C13 H13A . 0.9600 ?
    C13 H13B . 0.9600 ?
    C13 H13C . 0.9600 ?
    C14 C15 . 1.363(4) ?
    C14 H14A . 0.9300 ?
    C15 C16 . 1.386(5) ?
    C15 H15A . 0.9300 ?
    C16 C17 . 1.366(4) ?
    C16 H16A . 0.9300 ?
    C17 H17A . 0.9300 ?
    C18 O2 . 1.220(3) ?
    C18 C22 . 1.477(4) ?
    C18 C19 . 1.479(4) ?
    C19 C20 . 1.392(4) ?
    C19 C26 . 1.401(4) ?
    C20 C23 . 1.411(4) ?
    C20 S2 . 1.741(3) ?
    C21 C22 . 1.392(4) ?
    C21 C34 . 1.398(4) ?
    C21 S2 . 1.732(3) ?
    C22 C31 . 1.398(4) ?
    C23 C24 . 1.379(5) ?
    C23 C27 . 1.520(5) ?
    C24 C25 . 1.390(5) ?
    C24 H24A . 0.9300 ?
    C25 C26 . 1.367(5) ?
    C25 C29 . 1.540(5) ?
    C26 H26A . 0.9300 ?
    C27 C28 . 1.510(5) ?
    C27 H27A . 0.9700 ?
    C27 H27B . 0.9700 ?
    C28 H28A . 0.9600 ?
    C28 H28B . 0.9600 ?
    C28 H28C . 0.9600 ?
    C29 C30 . 1.395(6) ?
    C29 H29A . 0.9700 ?
    C29 H29B . 0.9700 ?
    C30 H30A . 0.9600 ?
    C30 H30B . 0.9600 ?
    C30 H30C . 0.9600 ?
    C31 C32 . 1.370(5) ?
    C31 H31A . 0.9300 ?
    C32 C33 . 1.379(5) ?
    C32 H32A . 0.9300 ?
    C33 C34 . 1.362(5) ?
    C33 H33A . 0.9300 ?
    C34 H34A . 0.9300 ?
loop_
    _geom_angle_atom_site_label_1
    _geom_angle_atom_site_label_2
    _geom_angle_atom_site_label_3
    _geom_angle_site_symmetry_1
    _geom_angle_site_symmetry_3
    _geom_angle
    _geom_angle_publ_flag
    O1 C1 C2 . . 119.9(3) ?
    O1 C1 C5 . . 119.7(3) ?
    C2 C1 C5 . . 120.4(3) ?
    C3 C2 C17 . . 117.7(3) ?
    C3 C2 C1 . . 123.7(3) ?
    C17 C2 C1 . . 118.7(3) ?
    C2 C3 C14 . . 120.3(3) ?
    C2 C3 S1 . . 124.5(2) ?
    C14 C3 S1 . . 115.1(2) ?
    C5 C4 C9 . . 120.8(3) ?
    C5 C4 S1 . . 123.5(2) ?
    C9 C4 S1 . . 115.7(2) ?
    C6 C5 C4 . . 118.6(3) ?
    C6 C5 C1 . . 117.5(3) ?
    C4 C5 C1 . . 124.0(3) ?
    C7 C6 C5 . . 122.1(3) ?
    C7 C6 H6A . . 119.0 ?
    C5 C6 H6A . . 119.0 ?
    C6 C7 C8 . . 117.6(3) ?
    C6 C7 C10 . . 121.6(3) ?
    C8 C7 C10 . . 120.8(3) ?
    C9 C8 C7 . . 123.4(3) ?
    C9 C8 H8A . . 118.3 ?
    C7 C8 H8A . . 118.3 ?
    C8 C9 C4 . . 117.6(3) ?
    C8 C9 C12 . . 122.8(3) ?
    C4 C9 C12 . . 119.7(3) ?
    C11 C10 C7 . . 112.3(3) ?
    C11 C10 H10A . . 109.1 ?
    C7 C10 H10A . . 109.1 ?
    C11 C10 H10B . . 109.1 ?
    C7 C10 H10B . . 109.1 ?
    H10A C10 H10B . . 107.9 ?
    C10 C11 H11A . . 109.5 ?
    C10 C11 H11B . . 109.5 ?
    H11A C11 H11B . . 109.5 ?
    C10 C11 H11C . . 109.5 ?
    H11A C11 H11C . . 109.5 ?
    H11B C11 H11C . . 109.5 ?
    C13 C12 C9 . . 116.0(3) ?
    C13 C12 H12A . . 108.3 ?
    C9 C12 H12A . . 108.3 ?
    C13 C12 H12B . . 108.3 ?
    C9 C12 H12B . . 108.3 ?
    H12A C12 H12B . . 107.4 ?
    C12 C13 H13A . . 109.5 ?
    C12 C13 H13B . . 109.5 ?
    H13A C13 H13B . . 109.5 ?
    C12 C13 H13C . . 109.5 ?
    H13A C13 H13C . . 109.5 ?
    H13B C13 H13C . . 109.5 ?
    C15 C14 C3 . . 119.9(3) ?
    C15 C14 H14A . . 120.0 ?
    C3 C14 H14A . . 120.0 ?
    C14 C15 C16 . . 120.6(3) ?
    C14 C15 H15A . . 119.7 ?
    C16 C15 H15A . . 119.7 ?
    C17 C16 C15 . . 119.5(3) ?
    C17 C16 H16A . . 120.2 ?
    C15 C16 H16A . . 120.2 ?
    C16 C17 C2 . . 121.9(3) ?
    C16 C17 H17A . . 119.1 ?
    C2 C17 H17A . . 119.1 ?
    O2 C18 C22 . . 119.5(3) ?
    O2 C18 C19 . . 120.3(3) ?
    C22 C18 C19 . . 120.1(3) ?
    C20 C19 C26 . . 118.7(3) ?
    C20 C19 C18 . . 124.0(3) ?
    C26 C19 C18 . . 117.3(3) ?
    C19 C20 C23 . . 120.3(3) ?
    C19 C20 S2 . . 123.5(2) ?
    C23 C20 S2 . . 116.2(2) ?
    C22 C21 C34 . . 119.9(3) ?
    C22 C21 S2 . . 124.6(2) ?
    C34 C21 S2 . . 115.5(3) ?
    C21 C22 C31 . . 118.1(3) ?
    C21 C22 C18 . . 123.1(3) ?
    C31 C22 C18 . . 118.8(3) ?
    C24 C23 C20 . . 117.5(3) ?
    C24 C23 C27 . . 120.7(3) ?
    C20 C23 C27 . . 121.8(3) ?
    C23 C24 C25 . . 124.0(4) ?
    C23 C24 H24A . . 118.0 ?
    C25 C24 H24A . . 118.0 ?
    C26 C25 C24 . . 116.7(4) ?
    C26 C25 C29 . . 120.5(4) ?
    C24 C25 C29 . . 122.8(4) ?
    C25 C26 C19 . . 122.8(3) ?
    C25 C26 H26A . . 118.6 ?
    C19 C26 H26A . . 118.6 ?
    C28 C27 C23 . . 112.8(3) ?
    C28 C27 H27A . . 109.0 ?
    C23 C27 H27A . . 109.0 ?
    C28 C27 H27B . . 109.0 ?
    C23 C27 H27B . . 109.0 ?
    H27A C27 H27B . . 107.8 ?
    C27 C28 H28A . . 109.5 ?
    C27 C28 H28B . . 109.5 ?
    H28A C28 H28B . . 109.5 ?
    C27 C28 H28C . . 109.5 ?
    H28A C28 H28C . . 109.5 ?
    H28B C28 H28C . . 109.5 ?
    C30 C29 C25 . . 114.5(4) ?
    C30 C29 H29A . . 108.6 ?
    C25 C29 H29A . . 108.6 ?
    C30 C29 H29B . . 108.6 ?
    C25 C29 H29B . . 108.6 ?
    H29A C29 H29B . . 107.6 ?
    C29 C30 H30A . . 109.5 ?
    C29 C30 H30B . . 109.5 ?
    H30A C30 H30B . . 109.5 ?
    C29 C30 H30C . . 109.5 ?
    H30A C30 H30C . . 109.5 ?
    H30B C30 H30C . . 109.5 ?
    C32 C31 C22 . . 121.3(4) ?
    C32 C31 H31A . . 119.3 ?
    C22 C31 H31A . . 119.3 ?
    C31 C32 C33 . . 119.9(4) ?
    C31 C32 H32A . . 120.0 ?
    C33 C32 H32A . . 120.0 ?
    C34 C33 C32 . . 120.2(4) ?
    C34 C33 H33A . . 119.9 ?
    C32 C33 H33A . . 119.9 ?
    C33 C34 C21 . . 120.6(4) ?
    C33 C34 H34A . . 119.7 ?
    C21 C34 H34A . . 119.7 ?
    C3 S1 C4 . . 103.87(14) ?
    C21 S2 C20 . . 104.32(15) ?
loop_
    _geom_torsion_atom_site_label_1
    _geom_torsion_atom_site_label_2
    _geom_torsion_atom_site_label_3
    _geom_torsion_atom_site_label_4
    _geom_torsion_site_symmetry_1
    _geom_torsion_site_symmetry_2
    _geom_torsion_site_symmetry_3
    _geom_torsion_site_symmetry_4
    _geom_torsion
    _geom_torsion_publ_flag
    O1 C1 C2 C3 . . . . -179.5(3) ?
    C5 C1 C2 C3 . . . . 1.8(4) ?
    O1 C1 C2 C17 . . . . 0.2(5) ?
    C5 C1 C2 C17 . . . . -178.5(3) ?
    C17 C2 C3 C14 . . . . 0.5(4) ?
    C1 C2 C3 C14 . . . . -179.7(3) ?
    C17 C2 C3 S1 . . . . 179.8(2) ?
    C1 C2 C3 S1 . . . . -0.5(4) ?
    C9 C4 C5 C6 . . . . -1.0(4) ?
    S1 C4 C5 C6 . . . . 179.4(2) ?
    C9 C4 C5 C1 . . . . 178.8(3) ?
    S1 C4 C5 C1 . . . . -0.8(4) ?
    O1 C1 C5 C6 . . . . -0.1(4) ?
    C2 C1 C5 C6 . . . . 178.7(3) ?
    O1 C1 C5 C4 . . . . -179.8(3) ?
    C2 C1 C5 C4 . . . . -1.1(4) ?
    C4 C5 C6 C7 . . . . 1.2(5) ?
    C1 C5 C6 C7 . . . . -178.6(3) ?
    C5 C6 C7 C8 . . . . -0.6(5) ?
    C5 C6 C7 C10 . . . . 179.9(3) ?
    C6 C7 C8 C9 . . . . -0.3(5) ?
    C10 C7 C8 C9 . . . . 179.1(3) ?
    C7 C8 C9 C4 . . . . 0.5(5) ?
    C7 C8 C9 C12 . . . . -179.7(3) ?
    C5 C4 C9 C8 . . . . 0.1(4) ?
    S1 C4 C9 C8 . . . . 179.8(2) ?
    C5 C4 C9 C12 . . . . -179.7(3) ?
    S1 C4 C9 C12 . . . . 0.0(4) ?
    C6 C7 C10 C11 . . . . 89.0(4) ?
    C8 C7 C10 C11 . . . . -90.4(4) ?
    C8 C9 C12 C13 . . . . -0.1(5) ?
    C4 C9 C12 C13 . . . . 179.7(3) ?
    C2 C3 C14 C15 . . . . -0.2(5) ?
    S1 C3 C14 C15 . . . . -179.6(3) ?
    C3 C14 C15 C16 . . . . -0.2(5) ?
    C14 C15 C16 C17 . . . . 0.4(5) ?
    C15 C16 C17 C2 . . . . -0.1(5) ?
    C3 C2 C17 C16 . . . . -0.3(5) ?
    C1 C2 C17 C16 . . . . 179.9(3) ?
    O2 C18 C19 C20 . . . . -175.1(3) ?
    C22 C18 C19 C20 . . . . 5.9(4) ?
    O2 C18 C19 C26 . . . . 4.3(4) ?
    C22 C18 C19 C26 . . . . -174.8(3) ?
    C26 C19 C20 C23 . . . . -2.6(4) ?
    C18 C19 C20 C23 . . . . 176.7(3) ?
    C26 C19 C20 S2 . . . . 178.0(2) ?
    C18 C19 C20 S2 . . . . -2.6(4) ?
    C34 C21 C22 C31 . . . . -1.0(4) ?
    S2 C21 C22 C31 . . . . 178.3(2) ?
    C34 C21 C22 C18 . . . . 178.2(3) ?
    S2 C21 C22 C18 . . . . -2.4(4) ?
    O2 C18 C22 C21 . . . . 177.7(3) ?
    C19 C18 C22 C21 . . . . -3.3(4) ?
    O2 C18 C22 C31 . . . . -3.0(4) ?
    C19 C18 C22 C31 . . . . 176.0(3) ?
    C19 C20 C23 C24 . . . . 2.5(5) ?
    S2 C20 C23 C24 . . . . -178.1(3) ?
    C19 C20 C23 C27 . . . . -179.4(3) ?
    S2 C20 C23 C27 . . . . -0.1(4) ?
    C20 C23 C24 C25 . . . . -0.2(6) ?
    C27 C23 C24 C25 . . . . -178.3(4) ?
    C23 C24 C25 C26 . . . . -1.9(6) ?
    C23 C24 C25 C29 . . . . 178.5(4) ?
    C24 C25 C26 C19 . . . . 1.8(6) ?
    C29 C25 C26 C19 . . . . -178.6(3) ?
    C20 C19 C26 C25 . . . . 0.4(5) ?
    C18 C19 C26 C25 . . . . -179.0(3) ?
    C24 C23 C27 C28 . . . . 96.8(4) ?
    C20 C23 C27 C28 . . . . -81.2(4) ?
    C26 C25 C29 C30 . . . . -84.2(6) ?
    C24 C25 C29 C30 . . . . 95.4(6) ?
    C21 C22 C31 C32 . . . . 0.9(5) ?
    C18 C22 C31 C32 . . . . -178.3(3) ?
    C22 C31 C32 C33 . . . . -0.3(5) ?
    C31 C32 C33 C34 . . . . -0.4(6) ?
    C32 C33 C34 C21 . . . . 0.3(6) ?
    C22 C21 C34 C33 . . . . 0.4(5) ?
    S2 C21 C34 C33 . . . . -179.0(3) ?
    C2 C3 S1 C4 . . . . -1.2(3) ?
    C14 C3 S1 C4 . . . . 178.2(2) ?
    C5 C4 S1 C3 . . . . 1.8(3) ?
    C9 C4 S1 C3 . . . . -177.9(2) ?
    C22 C21 S2 C20 . . . . 4.8(3) ?
    C34 C21 S2 C20 . . . . -175.8(2) ?
    C19 C20 S2 C21 . . . . -2.3(3) ?
    C23 C20 S2 C21 . . . . 178.3(2) ?
loop_
    _geom_hbond_atom_site_label_D
    _geom_hbond_atom_site_label_H
    _geom_hbond_atom_site_label_A
    _geom_hbond_site_symmetry_A
    _geom_hbond_distance_DH
    _geom_hbond_distance_HA
    _geom_hbond_distance_DA
    _geom_hbond_angle_DHA
    _geom_hbond_publ_flag
    C14 H14A O2 2_566 0.93 2.54 3.334(3) 143 yes
    C32 H32A O1 2_666 0.93 2.61 3.466(3) 154 yes
data_global
_journal_date_recd_electronic     2009-02-16
_journal_date_accepted     2009-02-20
_journal_name_full     'Acta Crystallographica, Section E'
_journal_year     2009
_journal_volume     65
_journal_issue      3
_journal_page_first     o613
_journal_page_last     o613
_journal_paper_category     QO
_journal_coeditor_code     HK2627
_publ_contact_author_name     'Ge Liu'
_publ_contact_author_address
;
Chifeng University,
Chifeng 024000,
People's Republic of China
;
_publ_contact_author_email     'liu_ge2008@163.com'
_publ_contact_author_fax     ?
_publ_contact_author_phone     ?
_publ_section_title
;
2,4-Diethylthioxanthen-9-one
;
loop_
    _publ_author_name
    _publ_author_footnote
    _publ_author_address
    'Liu, Ge' .
;
Chifeng University
Chifeng 024000
People's Republic of China
;
