# Supplementary material for: 2,4-Diethyl­thioxanthen-9-one
Source: Acta Crystallogr Sect E Struct Rep Online. 2009 Feb 28;65(Pt 3):o613. doi: 10.1107/S1600536809006308 (PMC2968468; doi:10.1107/S1600536809006308)
Supplement: Supplementary file 2 [file e-65-0o613-Isup2.hkl]

# 
# h,k,l, Fc-squared, Fo-squared, sigma(Fo-squared) and status flag 
# 
data_I
_shelx_title ' 1 in P-1                    New: P-1' 
_shelx_refln_list_code          4 
_shelx_F_calc_maximum      188.22 
_exptl_crystal_F_000       567.94 
_reflns_d_resolution_high  0.8406 
 
loop_ 
 _symmetry_equiv_pos_as_xyz 
 'x, y, z' 
 '-x, -y, -z' 
 
_cell_length_a     9.5403 
_cell_length_b    11.0830 
_cell_length_c    13.8070 
_cell_angle_alpha  77.190 
_cell_angle_beta   87.720 
_cell_angle_gamma  79.350 
 
_shelx_F_squared_multiplier     1.000 
 
loop_ 
 _refln_index_h 
 _refln_index_k 
 _refln_index_l 
 _refln_F_squared_calc 
 _refln_F_squared_meas 
 _refln_F_squared_sigma 
 _refln_observed_status 
   2   0   0      116.44      111.97      4.18 o 
   3   0   0      765.65      721.22     19.21 o 
   4   0   0     2422.61     2510.44     27.54 o 
   5   0   0      211.47      244.60      6.07 o 
   6   0   0      365.77      377.50      9.00 o 
   7   0   0       17.21       21.53      8.80 o 
   8   0   0      210.95      193.88      8.37 o 
   9   0   0       93.18       82.43      6.39 o 
  10   0   0       64.49       59.15     11.74 o 
  11   0   0        0.05       -2.05      5.46 o 
 -10   1   0       15.15        9.92      6.61 o 
  -9   1   0      206.51      213.06      9.73 o 
  -8   1   0       45.42       56.30     10.01 o 
  -7   1   0       62.80       60.46      4.48 o 
  -6   1   0      478.93      477.78     10.88 o 
  -5   1   0        0.49        1.30      2.13 o 
  -4   1   0        2.07        0.79      1.19 o 
  -3   1   0     1187.87     1163.55     13.44 o 
  -2   1   0     2516.03     2307.83     18.76 o 
  -1   1   0     3907.08     3655.04     34.08 o 
   2   1   0       12.75       13.02      0.70 o 
   3   1   0      822.35      761.61     16.33 o 
   4   1   0      375.28      376.86      6.41 o 
   5   1   0      413.95      414.98     10.70 o 
   6   1   0       85.16       73.39      3.79 o 
   7   1   0      874.67      893.24     17.94 o 
   8   1   0       80.83       80.92      5.32 o 
   9   1   0      160.31      182.13     19.95 o 
  10   1   0        2.06        7.40     12.39 o 
  11   1   0        1.62       -4.34      6.78 o 
 -10   2   0       37.30       15.86      7.06 o 
  -9   2   0       30.33       37.14      5.00 o 
  -8   2   0        0.36        5.89      6.17 o 
  -7   2   0       40.94       46.93      4.17 o 
  -6   2   0       12.64       11.90      2.73 o 
  -5   2   0      716.47      714.13     12.92 o 
  -4   2   0       56.77       75.57      3.56 o 
  -3   2   0     2698.31     2855.13     49.94 o 
  -2   2   0     2211.38     2129.72     13.35 o 
  -1   2   0      843.54      723.77     13.37 o 
   0   2   0      181.01      176.16      4.18 o 
   1   2   0      976.24      888.84     15.49 o 
   2   2   0      478.21      479.23      8.99 o 
   3   2   0     2628.10     2611.92     21.22 o 
   4   2   0        4.33        3.69      2.01 o 
   5   2   0      418.29      404.37      6.95 o 
   6   2   0      131.79      128.69      8.11 o 
   7   2   0      257.55      245.43      7.13 o 
   8   2   0       13.38       25.46      6.03 o 
   9   2   0        4.21       -0.48      4.40 o 
  10   2   0       12.25        7.24      6.71 o 
  11   2   0       10.89       17.51     15.12 o 
 -10   3   0       75.60       47.62     13.51 o 
  -9   3   0        0.00        4.48      5.31 o 
  -8   3   0       17.08       26.27      4.64 o 
  -7   3   0      179.96      160.76      7.45 o 
  -6   3   0      156.64      154.93      5.89 o 
  -5   3   0       57.38       68.14      3.74 o 
  -4   3   0     1675.53     1746.68     21.32 o 
  -3   3   0       79.97       66.31      2.28 o 
  -2   3   0     1178.48     1140.13      6.84 o 
  -1   3   0     1044.87      959.63      6.37 o 
   0   3   0      800.88      800.40     13.87 o 
   1   3   0     1647.51     1578.96     19.43 o 
   2   3   0      190.25      181.47      4.17 o 
   3   3   0        6.87        5.67      1.92 o 
   4   3   0      278.33      233.36      6.24 o 
   5   3   0        0.63        0.13      1.33 o 
   6   3   0      131.05      102.87      7.72 o 
   7   3   0        2.20        5.47      4.55 o 
   8   3   0       34.94       32.26      7.37 o 
   9   3   0       42.17       44.68      8.64 o 
  10   3   0       28.18       56.62     23.16 o 
  11   3   0       43.90       47.08     11.58 o 
  -9   4   0       35.60       53.07      9.28 o 
  -8   4   0       75.16      103.25     21.88 o 
  -7   4   0        1.31        7.14      4.94 o 
  -6   4   0      104.34       92.28      4.56 o 
  -5   4   0       35.57       36.29      2.60 o 
  -4   4   0        3.45        4.96      2.17 o 
  -3   4   0      440.94      476.64     10.12 o 
  -2   4   0      284.21      332.43      9.88 o 
  -1   4   0        0.01        2.45      0.87 o 
   0   4   0      537.85      567.91      8.26 o 
   1   4   0      682.26      689.57     19.06 o 
   2   4   0        1.72        6.61      3.61 o 
   3   4   0      338.09      333.63      7.89 o 
   4   4   0       36.19       46.51      2.38 o 
   5   4   0       42.08       43.51      5.79 o 
   6   4   0       97.05      101.41      7.83 o 
   7   4   0        1.52        5.49      5.95 o 
   8   4   0      112.07      120.64     11.15 o 
   9   4   0        1.94       18.35     16.57 o 
  10   4   0       66.65       68.45     11.49 o 
  11   4   0       26.25       41.89     11.49 o 
  -9   5   0       55.05       46.81     10.58 o 
  -8   5   0        4.21       28.00      8.04 o 
  -7   5   0       65.23       64.13      9.44 o 
  -6   5   0        0.11       16.09      7.40 o 
  -5   5   0       85.58       75.17      8.07 o 
  -4   5   0      879.91      857.35     44.24 o 
  -3   5   0       16.79       19.29      4.20 o 
  -2   5   0      178.08      154.21      7.56 o 
  -1   5   0     1321.43     1414.05     16.22 o 
   0   5   0       84.85       95.87      3.57 o 
   1   5   0       51.04       39.43      3.15 o 
   2   5   0       56.26       71.05      5.30 o 
   3   5   0      550.89      489.22     12.92 o 
   4   5   0      410.08      419.90      7.83 o 
   5   5   0       51.58       53.96      6.09 o 
   6   5   0        2.86        7.06      4.43 o 
   7   5   0       20.92       30.98     18.66 o 
   8   5   0       11.61       14.81      9.01 o 
   9   5   0       47.98       48.79     10.23 o 
  10   5   0        0.65       11.25      8.53 o 
  11   5   0        6.40       23.93     10.23 o 
  -8   6   0       18.75       25.09      8.47 o 
  -7   6   0       59.18       92.21     16.25 o 
  -6   6   0        0.26       16.83      7.56 o 
  -5   6   0       92.47       90.64     12.06 o 
  -4   6   0       39.73       61.25      7.27 o 
  -3   6   0      599.93      611.51     22.36 o 
  -2   6   0        3.61        9.57      8.20 o 
  -1   6   0      153.27      168.55      4.35 o 
   0   6   0        0.25        0.18      1.94 o 
   1   6   0      136.98      114.97      6.12 o 
   2   6   0      622.35      640.18     12.36 o 
   3   6   0       42.44       55.12      3.44 o 
   4   6   0       37.68       41.14      8.27 o 
   5   6   0      140.19      126.99      4.01 o 
   6   6   0        0.30        0.79      4.99 o 
   7   6   0       92.47       93.25      9.35 o 
   8   6   0        7.54        3.81      5.40 o 
   9   6   0       35.48       33.27      9.65 o 
  10   6   0       50.50       59.57     12.49 o 
  -8   7   0       14.37       23.52      9.62 o 
  -7   7   0        1.49       12.98      7.18 o 
  -6   7   0       59.77       80.48     11.12 o 
  -5   7   0       55.79       68.88      9.55 o 
  -4   7   0      388.88      362.41     16.60 o 
  -3   7   0       15.75        4.18      5.47 o 
  -2   7   0      296.09      279.62     13.42 o 
  -1   7   0      158.75      141.86      6.97 o 
   0   7   0       50.33       54.96      3.67 o 
   1   7   0        6.57        6.72      3.40 o 
   2   7   0      181.63      185.63      6.64 o 
   3   7   0        7.44       11.60      5.68 o 
   4   7   0      190.60      202.01      6.95 o 
   5   7   0       25.42       24.76      3.04 o 
   6   7   0       23.36       19.57      5.54 o 
   7   7   0        0.51       -1.59      5.79 o 
   8   7   0       86.73       91.41     11.41 o 
   9   7   0        6.11       53.12     39.89 o 
  10   7   0       26.83       25.21     10.58 o 
  -7   8   0        0.26       16.99      8.86 o 
  -6   8   0       98.05      106.35     12.62 o 
  -5   8   0       44.25       51.27      9.77 o 
  -4   8   0      138.21      142.00     13.19 o 
  -3   8   0      295.05      327.06     17.63 o 
  -2   8   0       15.80       11.45      6.76 o 
  -1   8   0      420.74      436.68     17.51 o 
   0   8   0       46.50       47.48      6.17 o 
   1   8   0       81.58       84.13      5.80 o 
   2   8   0      843.78      850.77     23.02 o 
   3   8   0       32.33       31.55      5.53 o 
   4   8   0       59.92       63.29      4.67 o 
   5   8   0      108.83       91.53      4.76 o 
   6   8   0        3.10        5.66     12.87 o 
   7   8   0       23.20       28.41      8.02 o 
   8   8   0       19.86        9.81      7.37 o 
   9   8   0       24.64       45.90     10.44 o 
  10   8   0       11.11       38.61     11.60 o 
  -6   9   0       15.75        7.62      8.53 o 
  -5   9   0      139.78      146.71     21.07 o 
  -4   9   0      149.27      139.89     23.97 o 
  -3   9   0      308.12      311.52     18.84 o 
  -2   9   0       54.37       45.96     10.78 o 
  -1   9   0        7.96       11.56      7.72 o 
   0   9   0      432.98      397.66     18.50 o 
   1   9   0      617.73      635.76     16.11 o 
   2   9   0       72.53       66.61      7.43 o 
   3   9   0       37.71       47.15      5.10 o 
   4   9   0       17.92       21.54      4.63 o 
   5   9   0        1.01       18.67     13.35 o 
   6   9   0       10.93       12.55      6.82 o 
   7   9   0        5.07      158.88    102.47 o 
   8   9   0        0.15        7.91      6.55 o 
   9   9   0       39.00       28.96     10.01 o 
  -5  10   0       44.26       55.53     12.40 o 
  -4  10   0        3.00       10.43      7.16 o 
  -3  10   0       19.31        7.21      7.72 o 
  -2  10   0       24.30       44.31     11.10 o 
  -1  10   0       78.89       85.30     11.58 o 
   0  10   0        1.63        1.80      5.22 o 
   1  10   0       81.04       77.95      5.99 o 
   2  10   0      113.68      113.42      7.41 o 
   3  10   0       12.32       13.72      4.18 o 
   4  10   0        2.56        9.01      3.87 o 
   5  10   0        1.46        3.12      4.86 o 
   6  10   0       11.93       28.67     21.23 o 
   7  10   0        3.55       21.11      7.95 o 
   8  10   0        2.25       42.02     10.92 o 
  -4  11   0       25.17       26.88     11.22 o 
  -3  11   0        0.18        8.23      8.41 o 
  -2  11   0      133.18      145.13     16.04 o 
  -1  11   0        0.20        1.93      7.72 o 
   0  11   0       36.76       66.51     15.44 o 
   1  11   0        6.52        8.34      6.41 o 
   2  11   0        0.70       -0.54      3.45 o 
   3  11   0       60.48       63.98      6.52 o 
   4  11   0        0.01       13.00      9.45 o 
   5  11   0        0.40       -3.84      5.86 o 
   6  11   0       41.07       62.01     11.58 o 
   7  11   0       39.59       43.72     10.72 o 
  -2  12   0       25.36       33.44     11.67 o 
  -1  12   0       35.62       42.12     11.12 o 
   0  12   0        2.49       -3.70      6.37 o 
   1  12   0        6.14        3.22      7.04 o 
   2  12   0       19.45       17.89      8.19 o 
   3  12   0        0.00       10.30     10.30 o 
   4  12   0       12.73       22.55      7.20 o 
   5  12   0       16.40       31.56     30.89 o 
  -5 -12   1       23.11       35.33      9.89 o 
  -4 -12   1        0.01        3.47      5.95 o 
  -3 -12   1       52.42       44.72      6.85 o 
  -2 -12   1       56.83       54.77     10.30 o 
  -1 -12   1        1.97      -10.11      7.69 o 
   0 -12   1       21.10       23.66      9.44 o 
   1 -12   1        3.17        9.41     11.10 o 
  -7 -11   1       46.93       45.55     10.20 o 
  -6 -11   1        1.35        0.56      5.49 o 
  -5 -11   1        0.95        1.03      4.71 o 
  -4 -11   1        0.00        8.32      7.14 o 
  -3 -11   1       81.68       76.96      7.19 o 
  -2 -11   1       84.11       87.53      7.38 o 
  -1 -11   1      136.39      147.11     26.86 o 
   0 -11   1       27.51       21.04      8.15 o 
   1 -11   1      196.13      212.61     17.18 o 
   2 -11   1      150.10      184.99     24.13 o 
   3 -11   1        4.14       -7.76      8.04 o 
  -8 -10   1       13.53       26.53     20.59 o 
  -7 -10   1       85.94       86.01     12.73 o 
  -6 -10   1        9.69        0.54      5.63 o 
  -5 -10   1        4.78        2.16      4.79 o 
  -4 -10   1        0.17       -3.97      3.43 o 
  -3 -10   1        2.12        2.24      4.10 o 
  -2 -10   1      282.58      258.84     11.42 o 
  -1 -10   1       17.97       24.55      4.49 o 
   0 -10   1       42.92       62.70     10.12 o 
   1 -10   1        0.85        4.34      6.37 o 
   2 -10   1      209.77      211.65     15.22 o 
   3 -10   1        7.62        1.71      6.03 o 
   4 -10   1       37.94       44.70     10.46 o 
   5 -10   1        7.86        7.18     13.19 o 
  -9  -9   1        3.48        0.25      5.45 o 
  -8  -9   1       22.66       27.60      9.42 o 
  -7  -9   1       14.66      156.46     86.54 o 
  -6  -9   1       60.66       82.00     24.77 o 
  -5  -9   1        0.06        0.81      4.17 o 
  -4  -9   1       87.22       91.89      6.55 o 
  -3  -9   1        0.99       -0.51      2.40 o 
  -2  -9   1      155.58      147.46      8.02 o 
  -1  -9   1        0.06        6.91      6.48 o 
   0  -9   1      230.83      225.86      8.91 o 
   1  -9   1        4.37       11.63      6.36 o 
   2  -9   1       16.30       23.24      7.24 o 
   3  -9   1        6.17       15.50     14.00 o 
   4  -9   1        1.28       14.96     10.62 o 
   5  -9   1        6.30       15.75     16.41 o 
   6  -9   1       39.31       31.03      9.89 o 
  -9  -8   1        2.62        3.58      6.69 o 
  -8  -8   1        3.28        8.63     12.23 o 
  -7  -8   1       28.80       29.88      8.15 o 
  -6  -8   1        2.89       -2.05      4.99 o 
  -5  -8   1      102.92       96.96      9.22 o 
  -4  -8   1       13.21       18.93      3.80 o 
  -3  -8   1      136.67      130.87      6.49 o 
  -2  -8   1       19.03       21.07      3.51 o 
  -1  -8   1        1.12       -2.52      2.55 o 
   0  -8   1      765.48      783.46     17.08 o 
   1  -8   1      302.32      257.86     15.28 o 
   2  -8   1       16.33       27.36      6.37 o 
   3  -8   1       97.62       87.46     10.46 o 
   4  -8   1      157.25      148.81     13.30 o 
   5  -8   1       43.93       59.28     10.44 o 
   6  -8   1        6.42       17.22      7.87 o 
   7  -8   1        0.59       17.99     13.67 o 
 -10  -7   1        3.73        0.32      6.37 o 
  -9  -7   1       88.89       81.03     12.73 o 
  -8  -7   1       11.59       16.86      9.81 o 
  -7  -7   1      147.74      149.46     12.36 o 
  -6  -7   1       44.26       45.17      7.79 o 
  -5  -7   1        0.99        4.85      3.87 o 
  -4  -7   1       37.84       35.03      4.10 o 
  -3  -7   1        3.11        2.37      2.11 o 
  -2  -7   1        0.16       -0.28      1.84 o 
  -1  -7   1      348.60      341.79      9.84 o 
   0  -7   1      125.34      143.05      5.65 o 
   1  -7   1      352.70      305.07      9.65 o 
   2  -7   1      118.33      131.24      9.29 o 
   3  -7   1        7.67        8.74      4.86 o 
   4  -7   1       31.93       44.62      7.85 o 
   5  -7   1      100.43      123.19     11.90 o 
   6  -7   1        4.85       13.85     13.19 o 
   7  -7   1       52.58       57.68     10.86 o 
   8  -7   1        0.16       -2.25      9.81 o 
 -10  -6   1      130.77      132.40     15.16 o 
  -9  -6   1       74.23       84.91     12.74 o 
  -8  -6   1       84.31       93.47     24.45 o 
  -7  -6   1       11.79       13.70      6.11 o 
  -6  -6   1       92.89      100.86      8.42 o 
  -5  -6   1       78.14       80.05      4.99 o 
  -4  -6   1        9.39       17.44      7.56 o 
  -3  -6   1      231.38      247.52      7.10 o 
  -2  -6   1      178.32      182.71      6.29 o 
  -1  -6   1        4.29       11.45      3.29 o 
   0  -6   1      285.05      272.09      7.02 o 
   1  -6   1        9.53       14.04      2.07 o 
   2  -6   1      766.26      781.76     27.00 o 
   3  -6   1       46.32       36.29      5.54 o 
   4  -6   1       76.40       82.36     10.46 o 
   5  -6   1       69.56       71.70      8.76 o 
   6  -6   1       10.35       21.88      7.16 o 
   7  -6   1       32.39       34.78      8.74 o 
   8  -6   1       54.28       59.53     10.44 o 
 -10  -5   1       45.50       61.50     23.81 o 
  -9  -5   1      161.41      178.05     38.61 o 
  -8  -5   1        0.03       -6.76      8.36 o 
  -7  -5   1       27.68       33.47      6.91 o 
  -6  -5   1      133.99      121.05      9.16 o 
  -5  -5   1       14.38       13.72      2.61 o 
  -4  -5   1      535.80      507.11      9.72 o 
  -3  -5   1     1398.03     1494.38     26.61 o 
  -2  -5   1      286.67      334.78      9.89 o 
  -1  -5   1      613.61      596.07     10.64 o 
   0  -5   1      268.02      283.76      6.45 o 
   1  -5   1      858.45      821.57     12.07 o 
   2  -5   1      326.46      318.92      6.22 o 
   3  -5   1       69.60       58.90      2.36 o 
   4  -5   1      169.85      147.45      8.93 o 
   5  -5   1       25.91       18.66      5.46 o 
   6  -5   1       82.27       97.38      9.78 o 
   7  -5   1        0.78        3.28      5.34 o 
   8  -5   1       16.08       38.36      8.51 o 
   9  -5   1        2.38        4.18     10.62 o 
 -11  -4   1        4.76       14.11      9.39 o 
 -10  -4   1        5.58        7.99      7.39 o 
  -9  -4   1       19.17       38.04     10.94 o 
  -8  -4   1       22.11       26.76     15.60 o 
  -7  -4   1       83.06       98.35      8.79 o 
  -6  -4   1       13.90       13.11      4.63 o 
  -5  -4   1      394.39      393.59      8.77 o 
  -4  -4   1      816.41      858.57     12.27 o 
  -3  -4   1     1577.94     1620.51     28.14 o 
  -2  -4   1      740.12      826.27     31.38 o 
  -1  -4   1      644.76      674.99     10.09 o 
   0  -4   1      203.02      212.22      4.76 o 
   1  -4   1      718.76      711.67      9.85 o 
   2  -4   1       61.42       69.38      6.42 o 
   3  -4   1     1098.66     1077.45     13.76 o 
   4  -4   1      136.90      149.78      6.48 o 
   5  -4   1       42.32       31.57      3.12 o 
   6  -4   1       32.82       36.75      3.45 o 
   7  -4   1      232.76      206.11     16.09 o 
   8  -4   1        0.05        9.00      8.69 o 
   9  -4   1       17.43       15.04      8.36 o 
 -11  -3   1       18.98       24.69      9.94 o 
 -10  -3   1      112.39      128.28     13.69 o 
  -9  -3   1       51.42       56.17     11.10 o 
  -8  -3   1       36.39       41.14      7.96 o 
  -7  -3   1       13.24       17.96      5.22 o 
  -6  -3   1      445.38      453.26     17.98 o 
  -5  -3   1       59.79       54.29      5.21 o 
  -4  -3   1       36.03       41.16      2.15 o 
  -3  -3   1        0.22        7.86      2.70 o 
  -2  -3   1    10126.45    10236.71     72.61 o 
  -1  -3   1     5529.90     5817.83     45.80 o 
   0  -3   1      644.26      660.82      8.37 o 
   1  -3   1     2008.02     2055.76     18.80 o 
   2  -3   1        3.17        3.42      1.07 o 
   3  -3   1      740.82      760.57     10.92 o 
   4  -3   1       34.54       41.78      2.58 o 
   5  -3   1       56.36       68.10      4.18 o 
   6  -3   1       23.59       20.00      2.91 o 
   7  -3   1       88.61       76.96      5.70 o 
   8  -3   1      187.98      201.75     11.67 o 
   9  -3   1       68.18       84.52     11.74 o 
  10  -3   1       11.33       19.95     10.62 o 
 -11  -2   1       26.14       30.77      9.80 o 
 -10  -2   1      138.47      170.11     15.07 o 
  -9  -2   1       19.26       26.64     12.55 o 
  -8  -2   1      185.01      180.65      7.07 o 
  -7  -2   1        7.66        9.20      2.28 o 
  -6  -2   1      282.24      315.34     11.59 o 
  -5  -2   1      228.52      226.27      5.37 o 
  -4  -2   1       26.04       23.25      1.67 o 
  -3  -2   1        2.29        5.77      1.22 o 
  -2  -2   1    15929.26    15738.83    109.44 o 
  -1  -2   1    20284.43    20414.09    109.97 o 
   0  -2   1       50.26       44.62      1.87 o 
   1  -2   1      805.63      759.45     13.33 o 
   2  -2   1     2438.38     2354.17     21.62 o 
   3  -2   1      196.15      205.71      8.69 o 
   4  -2   1      277.52      322.08      6.96 o 
   5  -2   1      335.75      330.39      8.29 o 
   6  -2   1       46.74       39.29      3.74 o 
   7  -2   1       23.07       18.04      3.21 o 
   8  -2   1      138.34      112.92      6.72 o 
   9  -2   1        8.05       24.87      4.83 o 
  10  -2   1       96.14       81.83     10.76 o 
 -11  -1   1        2.96       21.54     11.74 o 
 -10  -1   1        0.00       16.53     11.90 o 
  -9  -1   1       39.92       30.84      7.87 o 
  -8  -1   1        4.40        6.35      5.18 o 
  -7  -1   1      524.93      508.02     12.46 o 
  -6  -1   1        0.16        6.39      2.95 o 
  -5  -1   1       82.96      100.20      3.89 o 
  -4  -1   1      241.39      227.02      4.94 o 
  -3  -1   1      226.26      207.57      4.05 o 
  -2  -1   1     1377.77     1355.18     25.17 o 
  -1  -1   1     1479.87     1507.22     12.93 o 
   1  -1   1      742.12      730.09      9.15 o 
   2  -1   1     3513.73     3403.40     33.39 o 
   3  -1   1      444.22      387.75      6.50 o 
   4  -1   1       18.91       16.05      2.28 o 
   5  -1   1       25.44       41.52      3.06 o 
   6  -1   1       47.74       41.45      4.03 o 
   7  -1   1        0.30        1.24      2.74 o 
   8  -1   1       24.64       21.17      3.69 o 
   9  -1   1        0.06       -1.27      3.80 o 
  10  -1   1       13.90        5.11      8.26 o 
 -11   0   1       25.41       23.18      8.08 o 
 -10   0   1        0.37        6.80      5.65 o 
  -9   0   1       62.12       63.87      5.75 o 
  -8   0   1        0.29        2.17      2.39 o 
  -7   0   1        5.25        6.62      2.42 o 
  -6   0   1       35.68       49.64      3.53 o 
  -5   0   1     1193.89     1288.38     19.59 o 
  -4   0   1      151.49      165.31      4.50 o 
  -3   0   1      240.37      238.98      4.99 o 
  -2   0   1      171.62      140.30      3.56 o 
   2   0   1     3528.36     3371.86     90.73 o 
   3   0   1       95.21       88.40      2.42 o 
   4   0   1      106.13      115.81      4.02 o 
   5   0   1      137.12      183.75      6.66 o 
   6   0   1        2.02        0.69      1.72 o 
   7   0   1      488.54      518.59     17.36 o 
   8   0   1       19.89       23.70      5.97 o 
   9   0   1      219.15      224.35     11.88 o 
  10   0   1        5.43        9.17      6.27 o 
  11   0   1        0.22        2.90      7.72 o 
 -10   1   1       14.34        8.11      4.32 o 
  -9   1   1       74.54       68.15      7.95 o 
  -8   1   1       38.60       34.31      4.37 o 
  -7   1   1       13.80       18.68      3.80 o 
  -6   1   1       17.38       10.08      3.36 o 
  -5   1   1       87.84       76.63      4.46 o 
  -4   1   1      263.97      248.60      5.64 o 
  -3   1   1      246.43      276.73      7.29 o 
  -2   1   1     5808.87     5883.92     39.81 o 
  -1   1   1      753.69      715.49      5.15 o 
   2   1   1       72.85       91.69      3.02 o 
   4   1   1       67.96       59.51      2.36 o 
   5   1   1      157.97      169.68      7.25 o 
   6   1   1      138.21      119.17      8.67 o 
   7   1   1        5.93        9.13      4.45 o 
   8   1   1      145.25      123.02      8.24 o 
   9   1   1      266.12      253.91     16.09 o 
  10   1   1       35.02       34.57      9.65 o 
  11   1   1        0.27        0.23      5.40 o 
 -10   2   1       16.19       27.84      7.84 o 
  -9   2   1       26.81       24.81      5.07 o 
  -8   2   1      241.98      237.15      9.93 o 
  -7   2   1       11.48        5.75      3.12 o 
  -6   2   1      574.51      512.54     11.74 o 
  -5   2   1       36.24       34.41      3.03 o 
  -4   2   1      428.69      413.36     14.24 o 
  -3   2   1      105.48      119.23      3.08 o 
  -2   2   1      675.29      694.09     11.66 o 
  -1   2   1     1089.14      989.21     10.03 o 
   0   2   1     2446.98     2271.45     16.36 o 
   1   2   1      269.53      264.78      7.34 o 
   3   2   1     1862.38     1922.44     28.09 o 
   4   2   1      370.09      372.41      6.10 o 
   5   2   1       35.30       25.69      3.02 o 
   6   2   1       52.61       56.31      4.78 o 
   7   2   1      337.92      320.30      8.68 o 
   8   2   1        5.38       19.30      9.01 o 
   9   2   1       57.03       60.12      8.73 o 
  10   2   1       58.15       61.24     10.13 o 
  11   2   1        0.76        7.09      6.87 o 
 -10   3   1       49.53       23.16     10.94 o 
  -9   3   1        0.78        6.73      5.54 o 
  -8   3   1        0.66        1.05      2.68 o 
  -7   3   1      184.16      198.64      8.07 o 
  -6   3   1       99.79       94.77      4.82 o 
  -5   3   1      814.40      834.85     16.17 o 
  -4   3   1       55.14       61.44      4.10 o 
  -3   3   1       35.73       55.08      3.28 o 
  -2   3   1        1.65        1.45      1.82 o 
  -1   3   1       34.07       42.32      2.96 o 
   0   3   1      101.68      104.01      3.69 o 
   1   3   1      625.87      616.80      7.81 o 
   2   3   1      981.63      999.76     20.66 o 
   3   3   1      709.85      648.29     17.53 o 
   4   3   1       14.25       19.25      3.41 o 
   5   3   1      328.11      307.57     10.92 o 
   6   3   1       42.86       32.49      5.23 o 
   7   3   1        0.03        9.10      4.99 o 
   8   3   1       10.03       21.88     11.90 o 
   9   3   1        3.90        2.47      4.89 o 
  10   3   1       13.93       23.16     11.42 o 
  11   3   1        3.95       16.96      9.29 o 
  -9   4   1        6.74       -1.10      5.31 o 
  -8   4   1      132.95      149.43     19.46 o 
  -7   4   1       12.50       16.47      6.92 o 
  -6   4   1      134.95      121.94      6.67 o 
  -5   4   1      310.47      303.78     10.30 o 
  -4   4   1       24.57       31.86      5.15 o 
  -3   4   1      149.25      103.97      8.36 o 
  -2   4   1      952.90      956.08     19.44 o 
  -1   4   1      315.79      310.00      7.78 o 
   0   4   1      134.72      126.06      5.55 o 
   1   4   1        7.23        6.94      1.37 o 
   2   4   1      364.82      367.07      9.86 o 
   3   4   1       11.82       13.29      1.34 o 
   4   4   1       16.28       19.62      3.62 o 
   5   4   1      415.60      413.26     13.75 o 
   6   4   1      241.90      250.81     14.96 o 
   7   4   1      134.14      139.04      9.94 o 
   8   4   1        0.30        0.16      4.09 o 
   9   4   1        5.08       16.44      7.39 o 
  10   4   1       15.86       28.01      8.56 o 
  11   4   1        1.41       14.54      8.97 o 
  -9   5   1       10.72       18.07     10.62 o 
  -8   5   1       14.72       20.11      8.30 o 
  -7   5   1        0.32       -7.72      8.69 o 
  -6   5   1      194.09      225.43     13.40 o 
  -5   5   1       28.56       27.98      6.11 o 
  -4   5   1       48.70       43.46      9.33 o 
  -3   5   1      429.11      414.56     14.96 o 
  -2   5   1      201.48      157.89      7.73 o 
  -1   5   1      269.69      295.53      4.80 o 
   0   5   1      555.75      547.42     11.11 o 
   1   5   1      158.25      148.58      4.26 o 
   2   5   1       88.86       87.88      3.33 o 
   3   5   1        0.01        4.75      2.64 o 
   4   5   1     1096.57     1113.46     12.78 o 
   5   5   1      926.92      990.60     25.59 o 
   6   5   1      224.77      205.39     11.26 o 
   7   5   1       69.23       60.30      8.19 o 
   8   5   1      171.10      150.30     12.39 o 
   9   5   1        0.03       23.49     11.58 o 
  10   5   1       35.74       42.21     10.17 o 
  11   5   1       32.60       56.21     16.41 o 
  -8   6   1       19.14       31.94      8.47 o 
  -7   6   1       10.58        4.97      7.40 o 
  -6   6   1        6.70       12.57      7.72 o 
  -5   6   1      672.76      696.71     36.03 o 
  -4   6   1       13.13       13.59      4.99 o 
  -3   6   1      285.74      283.04     12.51 o 
  -2   6   1        6.40       15.56      4.43 o 
  -1   6   1      629.58      613.29     14.24 o 
   0   6   1      328.97      367.37      7.86 o 
   1   6   1       15.62       18.57      2.52 o 
   2   6   1      881.41      874.24     15.00 o 
   3   6   1       28.84       32.90      2.90 o 
   4   6   1      407.09      407.94      9.63 o 
   5   6   1      162.58      194.42     15.93 o 
   6   6   1       15.48       19.31      5.45 o 
   7   6   1       61.09       74.87     21.23 o 
   8   6   1        1.98        3.91      5.67 o 
   9   6   1       91.39      106.40     15.44 o 
  10   6   1       20.31        8.46      7.69 o 
  -8   7   1       13.19       20.13     10.13 o 
  -7   7   1      178.87      192.00     18.50 o 
  -6   7   1       15.91       15.42     11.26 o 
  -5   7   1       34.59       46.23     11.42 o 
  -4   7   1      205.11      199.12     13.69 o 
  -3   7   1       74.87       88.33      8.76 o 
  -2   7   1        2.87       24.22      6.11 o 
  -1   7   1      237.91      233.33     10.75 o 
   0   7   1       38.81       41.75      3.24 o 
   1   7   1       68.67       58.25      4.18 o 
   2   7   1       87.32       92.37      7.27 o 
   3   7   1      454.78      444.22     10.83 o 
   4   7   1        0.00       -1.61      1.70 o 
   5   7   1      137.54      127.66      9.44 o 
   6   7   1        0.05        6.50      4.99 o 
   7   7   1       90.32      101.50     10.66 o 
   8   7   1        0.00       -7.91      6.59 o 
   9   7   1       25.41       33.56      9.21 o 
  10   7   1        1.97       21.44     10.62 o 
  -7   8   1        0.85        7.23      7.72 o 
  -6   8   1      103.35       97.05     16.89 o 
  -5   8   1      212.73      221.37     16.60 o 
  -4   8   1        5.38        2.02      5.57 o 
  -3   8   1      417.41      381.00     19.21 o 
  -2   8   1       37.97       31.48      7.05 o 
  -1   8   1       36.05       31.31      6.34 o 
   0   8   1      330.32      309.16      8.73 o 
   1   8   1      973.82      956.56     21.67 o 
   2   8   1      188.23      211.57      7.87 o 
   3   8   1       13.77       15.45      3.19 o 
   4   8   1       71.90       61.78      6.14 o 
   5   8   1      113.59      119.16      9.98 o 
   6   8   1      113.37      111.66     11.15 o 
   7   8   1       77.85       84.83     10.13 o 
   8   8   1        1.29       14.53     13.51 o 
   9   8   1       49.37       76.11     22.36 o 
  10   8   1       34.62       35.87     12.06 o 
  -6   9   1        3.10       22.05      8.65 o 
  -5   9   1        0.66        1.76      5.67 o 
  -4   9   1       22.83       26.75      8.76 o 
  -3   9   1      116.00      118.76     14.32 o 
  -2   9   1      381.04      384.44     19.56 o 
  -1   9   1        3.78       11.45     10.46 o 
   0   9   1       44.99       49.82      4.46 o 
   1   9   1       11.62       16.52      4.35 o 
   2   9   1     1323.67     1327.65     27.20 o 
   3   9   1       33.43       26.74      4.22 o 
   4   9   1        8.11       11.84      3.40 o 
   5   9   1       71.41       68.61     10.30 o 
   6   9   1      316.64      323.82     18.99 o 
   7   9   1        9.38      176.07    104.40 o 
   8   9   1       32.90       36.26      9.71 o 
   9   9   1        3.86        9.82     21.23 o 
  -5  10   1        0.63       -2.17      7.40 o 
  -4  10   1       13.74       23.67     11.58 o 
  -3  10   1       80.53       63.57     11.60 o 
  -2  10   1       10.46        5.65      6.36 o 
  -1  10   1       87.69       96.17     14.64 o 
   0  10   1       80.95       69.21     13.67 o 
   1  10   1       47.24       53.66      6.66 o 
   2  10   1        4.70       10.12      3.79 o 
   3  10   1        0.63        4.93      3.37 o 
   4  10   1      139.48      112.22      7.33 o 
   5  10   1       39.27       43.83     11.90 o 
   6  10   1       35.12       40.47      8.41 o 
   7  10   1       11.29       12.26      7.95 o 
   8  10   1        2.94       10.28      8.51 o 
  -4  11   1        7.60       10.04      9.32 o 
  -3  11   1       92.77      106.12     13.79 o 
  -2  11   1       24.03       18.45     16.41 o 
  -1  11   1       18.63       24.64      8.51 o 
   0  11   1        2.80       13.84     19.63 o 
   1  11   1       54.80       52.14      9.44 o 
   2  11   1        8.09        6.17      3.69 o 
   3  11   1       81.16       83.53      7.07 o 
   4  11   1        0.02       12.38      9.97 o 
   5  11   1       14.64       30.71      8.70 o 
   6  11   1        8.59       28.00     21.88 o 
   7  11   1        7.87       11.42     18.18 o 
  -2  12   1       30.81       67.62     18.66 o 
  -1  12   1       23.16       37.30     10.91 o 
   0  12   1        6.29       -0.63      5.80 o 
   1  12   1       10.20        6.91      7.56 o 
   2  12   1       26.75       41.44     21.23 o 
   3  12   1       29.17       39.97     11.16 o 
   4  12   1       20.13       16.33      6.77 o 
   5  12   1        0.05       11.35     16.57 o 
   6  12   1       21.18       53.89     34.26 o 
   2  13   1       11.05       10.14      8.93 o 
  -4 -12   2        0.47        5.93      5.94 o 
  -3 -12   2       12.29       16.85      5.72 o 
  -2 -12   2        5.57       16.77      9.49 o 
  -1 -12   2       29.90       36.33      9.44 o 
   0 -12   2       53.78       45.96     11.94 o 
  -6 -11   2        0.01        2.75      6.48 o 
  -5 -11   2        1.34       23.54      7.72 o 
  -4 -11   2       36.30       43.16      6.24 o 
  -3 -11   2        0.07        2.32      4.79 o 
  -2 -11   2       79.63       59.13     10.40 o 
  -1 -11   2        9.01       19.02     10.30 o 
   0 -11   2       10.79       14.68      8.28 o 
   1 -11   2        3.21        5.61      7.03 o 
   2 -11   2       39.87       42.49     11.03 o 
   3 -11   2       38.80       22.99     10.63 o 
  -8 -10   2        0.78        2.76      7.88 o 
  -7 -10   2        8.86        6.33      7.16 o 
  -6 -10   2        3.14        5.79      6.37 o 
  -5 -10   2        0.09        4.14      5.63 o 
  -4 -10   2        2.55        4.62      4.50 o 
  -3 -10   2       54.02       68.14      6.51 o 
  -2 -10   2        3.76       13.30      5.71 o 
  -1 -10   2      104.97       97.67      6.92 o 
   0 -10   2        7.52        4.07      5.67 o 
   1 -10   2       27.83       21.95      8.51 o 
   2 -10   2       26.91       41.71      9.59 o 
   3 -10   2       10.67       17.49      8.70 o 
   4 -10   2       14.93       19.29      8.64 o 
  -8  -9   2        0.90       15.51      7.92 o 
  -7  -9   2       55.75       59.11     14.32 o 
  -6  -9   2        5.62        5.31      7.88 o 
  -5  -9   2        2.87       12.43      6.72 o 
  -4  -9   2        0.03       -0.40      2.37 o 
  -3  -9   2        3.59        4.00      3.45 o 
  -2  -9   2      105.77       97.99      6.53 o 
  -1  -9   2        2.42        9.86      3.84 o 
   0  -9   2        1.58       13.12      4.46 o 
   1  -9   2        2.33       -1.93      6.76 o 
   2  -9   2       79.05       86.10     10.99 o 
   3  -9   2      130.34      126.91     15.12 o 
   4  -9   2        1.71        4.70      6.78 o 
   5  -9   2        9.66       27.89      9.98 o 
   6  -9   2        1.05        6.76     11.26 o 
  -9  -8   2        0.06        4.00     15.76 o 
  -8  -8   2       29.55       36.00      9.29 o 
  -7  -8   2        9.17       -1.85      5.11 o 
  -6  -8   2       68.13       71.68     10.30 o 
  -5  -8   2        4.11        8.22      4.29 o 
  -4  -8   2        0.02        4.13      4.25 o 
  -3  -8   2       11.15       14.61      3.50 o 
  -2  -8   2        0.54        1.54      2.57 o 
  -1  -8   2       16.84       14.02      3.76 o 
   0  -8   2      806.08      828.91     19.68 o 
   1  -8   2       21.37       16.15      6.13 o 
   2  -8   2       22.61       31.57      7.18 o 
   3  -8   2      255.44      260.51     16.36 o 
   4  -8   2       57.02       59.16      9.75 o 
   5  -8   2        0.06       -7.08      9.97 o 
   6  -8   2        6.25        3.65      6.78 o 
   7  -8   2       14.61       23.62     10.30 o 
 -10  -7   2        0.93       12.65     14.16 o 
  -9  -7   2        0.04       -4.65      6.81 o 
  -8  -7   2        5.23       12.05      9.17 o 
  -7  -7   2       20.87       19.45      8.85 o 
  -6  -7   2       36.19       43.01      7.08 o 
  -5  -7   2       25.71       39.58      6.44 o 
  -4  -7   2        1.06        9.01      6.98 o 
  -3  -7   2        8.77       15.64      6.72 o 
  -2  -7   2       19.40       26.43      3.56 o 
  -1  -7   2       84.57       74.29      7.96 o 
   0  -7   2      466.98      458.08     11.57 o 
   1  -7   2      594.64      548.66     13.82 o 
   2  -7   2        0.03        0.46      4.05 o 
   3  -7   2      141.23      145.85     18.02 o 
   4  -7   2      129.99      126.39     10.74 o 
   5  -7   2       60.05       80.47     23.49 o 
   6  -7   2       40.73       51.10      9.33 o 
   7  -7   2        5.46       -5.18      6.48 o 
  -9  -6   2       82.85       80.23     12.55 o 
  -8  -6   2        6.59       11.41     14.48 o 
  -7  -6   2       12.51       16.19      6.23 o 
  -6  -6   2        3.99        8.36      6.60 o 
  -5  -6   2      184.89      160.75      6.12 o 
  -4  -6   2        7.14       11.55      2.64 o 
  -3  -6   2       48.32       44.06      4.02 o 
  -2  -6   2       71.18       69.84      5.38 o 
  -1  -6   2      415.76      365.08      9.04 o 
   0  -6   2        0.11        1.37      1.86 o 
   1  -6   2       11.17       12.66      2.36 o 
   2  -6   2       44.51       48.73      3.06 o 
   3  -6   2       24.23       19.79      4.36 o 
   4  -6   2        3.51        7.69      9.65 o 
   5  -6   2      222.77      235.52     13.42 o 
   6  -6   2       33.23       34.22      8.18 o 
   7  -6   2       85.75       93.50     11.70 o 
   8  -6   2        2.12       24.12     22.20 o 
 -10  -5   2      151.12      142.42     15.92 o 
  -9  -5   2       33.91       33.58      9.42 o 
  -8  -5   2       26.78       38.30      8.61 o 
  -7  -5   2        3.92       -0.51      4.99 o 
  -6  -5   2       32.46       37.20      3.04 o 
  -5  -5   2       35.98       36.20      2.96 o 
  -4  -5   2      227.25      244.41     19.62 o 
  -3  -5   2      287.91      264.84      7.17 o 
  -2  -5   2     1513.74     1644.73     38.24 o 
  -1  -5   2       85.78       84.56      5.83 o 
   0  -5   2      452.54      462.89      9.14 o 
   1  -5   2      122.37      122.69      4.11 o 
   2  -5   2       88.32       85.63      3.46 o 
   3  -5   2      580.04      572.11     10.70 o 
   4  -5   2       15.05       13.30      2.02 o 
   5  -5   2       61.22       54.78      6.78 o 
   6  -5   2      348.52      317.76     16.38 o 
   7  -5   2        3.05        1.76      4.76 o 
   8  -5   2       86.25       85.49     11.60 o 
   9  -5   2       13.67       11.63      8.30 o 
 -11  -4   2       16.16       33.70     10.33 o 
 -10  -4   2        0.02       -1.61      5.23 o 
  -9  -4   2       74.49       91.63     14.80 o 
  -8  -4   2       46.46       50.96      9.10 o 
  -7  -4   2       95.21       92.07      8.28 o 
  -6  -4   2      134.29      137.56      5.24 o 
  -5  -4   2       83.80       82.58      3.89 o 
  -4  -4   2       84.27       74.49      4.59 o 
  -3  -4   2     3377.25     3696.75     40.66 o 
  -2  -4   2     1165.85     1197.52     16.47 o 
  -1  -4   2     1008.90     1062.39     34.97 o 
   0  -4   2       14.63       13.73      1.81 o 
   1  -4   2        9.44       10.26      1.54 o 
   2  -4   2     1076.86     1086.23     15.39 o 
   3  -4   2      169.86      164.72      4.84 o 
   4  -4   2       25.46       23.27      3.01 o 
   5  -4   2       75.75       77.77      5.67 o 
   6  -4   2       42.67       42.05      3.89 o 
   7  -4   2       38.84       29.42      7.24 o 
   8  -4   2        0.48        8.54      5.80 o 
   9  -4   2        4.15       20.92      7.24 o 
 -11  -3   2        0.22       -9.97     11.26 o 
 -10  -3   2       38.60       43.38     10.08 o 
  -9  -3   2       24.74       43.95      8.64 o 
  -8  -3   2       41.45       53.02      8.02 o 
  -7  -3   2        5.96        1.55      6.43 o 
  -6  -3   2        9.95        9.20      2.20 o 
  -5  -3   2      724.97      746.73     13.02 o 
  -4  -3   2       12.22       14.44      2.02 o 
  -3  -3   2       31.32       28.75      2.16 o 
  -2  -3   2       73.31       68.63      3.48 o 
  -1  -3   2     5473.65     5846.56     49.16 o 
   0  -3   2     1782.76     1788.77     19.14 o 
   1  -3   2     1134.54     1068.81     17.83 o 
   2  -3   2       17.23       29.13      2.76 o 
   3  -3   2       71.71      102.41      3.81 o 
   4  -3   2       44.22       27.71      2.41 o 
   5  -3   2      179.71      152.38      6.60 o 
   6  -3   2       81.25       71.84      4.35 o 
   7  -3   2       40.59       35.68      4.28 o 
   8  -3   2      144.48      113.94      7.57 o 
   9  -3   2       29.93       22.33      6.78 o 
  10  -3   2        4.26        0.64      6.43 o 
 -11  -2   2       20.67       23.39      8.80 o 
 -10  -2   2       25.46       31.32      8.42 o 
  -9  -2   2       44.49       39.89      8.18 o 
  -8  -2   2        0.42        2.19      3.05 o 
  -7  -2   2        0.17        2.57      2.08 o 
  -6  -2   2      210.40      203.04      6.32 o 
  -5  -2   2      347.97      363.64      8.10 o 
  -4  -2   2      731.46      728.30     11.55 o 
  -3  -2   2      778.54      746.72     10.46 o 
  -2  -2   2      112.80      138.04      5.83 o 
  -1  -2   2    35425.51    34431.12    172.98 o 
   0  -2   2     5392.58     5444.88     63.16 o 
   1  -2   2      169.28      177.80      3.44 o 
   2  -2   2      129.80      130.19      3.28 o 
   3  -2   2     1553.43     1579.08     33.61 o 
   4  -2   2      808.09      862.29     19.09 o 
   5  -2   2      703.72      723.40     14.01 o 
   6  -2   2       21.48       27.98      3.49 o 
   7  -2   2      495.35      483.05     13.27 o 
   8  -2   2      105.20      107.66      7.16 o 
   9  -2   2       66.29       77.40      6.62 o 
  10  -2   2        8.21       27.22      7.79 o 
 -11  -1   2        4.43        5.26      6.61 o 
 -10  -1   2       75.88       89.89     11.44 o 
  -9  -1   2       63.92       63.88      5.84 o 
  -8  -1   2       25.47       27.26      5.06 o 
  -7  -1   2       76.07       79.53      4.94 o 
  -6  -1   2       63.42       79.41      4.48 o 
  -5  -1   2     1715.53     1735.39     43.45 o 
  -4  -1   2      699.95      713.56     11.45 o 
  -3  -1   2      315.46      305.08      6.32 o 
  -2  -1   2      434.63      392.50     10.62 o 
  -1  -1   2     2394.05     2437.46     14.85 o 
   0  -1   2      152.07      131.06      2.37 o 
   1  -1   2      183.26      181.44      6.92 o 
   2  -1   2      488.98      442.39     10.62 o 
   3  -1   2       11.27        7.10      1.66 o 
   4  -1   2        6.19       18.86      2.78 o 
   5  -1   2       75.39       77.08      3.89 o 
   6  -1   2      280.59      260.58      8.49 o 
   7  -1   2        0.47        9.70      4.99 o 
   8  -1   2      363.32      343.07     11.50 o 
   9  -1   2        3.46        1.96      3.14 o 
  10  -1   2        6.77       13.01     15.28 o 
 -11   0   2        4.72       14.70      7.11 o 
 -10   0   2        3.76       12.61      9.17 o 
  -9   0   2       15.99       10.62      3.72 o 
  -8   0   2       77.68       79.07      5.67 o 
  -7   0   2      118.82      114.87      8.88 o 
  -6   0   2      516.45      515.96     11.85 o 
  -5   0   2      460.07      460.28      9.69 o 
  -4   0   2     1422.32     1458.67     19.31 o 
  -3   0   2      312.80      337.91      6.03 o 
  -2   0   2      351.23      351.44      5.38 o 
  -1   0   2       66.78       57.48      2.59 o 
   0   0   2      197.03      175.17      3.90 o 
   1   0   2        5.75        6.92      2.00 o 
   2   0   2    31168.40    27385.09    218.71 o 
   3   0   2      291.97      297.51     10.18 o 
   4   0   2     1020.74      979.20     14.54 o 
   5   0   2      325.26      312.98      7.56 o 
   6   0   2       62.70       52.02      3.86 o 
   7   0   2        2.31        1.01      2.41 o 
   8   0   2       31.74       34.28      6.48 o 
   9   0   2        2.20        2.48      3.30 o 
  10   0   2        1.32        0.96      4.58 o 
  11   0   2       16.13        7.72      6.77 o 
 -10   1   2        4.42       15.66      4.73 o 
  -9   1   2       46.80       56.06      5.83 o 
  -8   1   2       24.08       14.98      3.57 o 
  -7   1   2      307.97      309.14      9.72 o 
  -6   1   2        4.67        5.89      3.51 o 
  -5   1   2     1347.35     1413.05     21.29 o 
  -4   1   2      306.57      293.62      6.38 o 
  -3   1   2      429.70      409.10      7.92 o 
  -2   1   2     2704.92     2794.77     60.58 o 
  -1   1   2       20.95       20.53      1.63 o 
   0   1   2      343.42      340.74      2.96 o 
   1   1   2      872.97      797.84      9.00 o 
   2   1   2    17087.70    16831.38    137.11 o 
   3   1   2     6239.57     6349.04     50.11 o 
   4   1   2      214.09      213.86      8.55 o 
   5   1   2      755.67      778.74     13.18 o 
   6   1   2        1.74        5.86      3.05 o 
   7   1   2      198.80      219.18     15.37 o 
   8   1   2       22.75       26.51      4.15 o 
   9   1   2       16.14        5.64      5.45 o 
  10   1   2       37.28       35.42      8.96 o 
  11   1   2       13.25       23.51      9.28 o 
 -10   2   2        3.46       13.44      9.33 o 
  -9   2   2       46.31       50.45      5.58 o 
  -8   2   2      136.55      122.79      6.86 o 
  -7   2   2       66.39       73.75      5.52 o 
  -6   2   2       21.39       33.12      5.15 o 
  -5   2   2       41.87       47.65      3.20 o 
  -4   2   2       49.25       52.70      5.22 o 
  -3   2   2       25.49       29.37      1.76 o 
  -2   2   2       10.82        7.73      1.22 o 
  -1   2   2      955.68      950.17     18.96 o 
   0   2   2      575.22      589.59      8.59 o 
   1   2   2      196.31      208.06      5.17 o 
   2   2   2     4680.24     4784.60     27.89 o 
   3   2   2      368.26      351.16      9.52 o 
   4   2   2      619.74      614.43      8.25 o 
   5   2   2      858.37      925.01     13.23 o 
   6   2   2       35.74       30.25      2.35 o 
   7   2   2       30.67       27.47      6.17 o 
   8   2   2        0.47       -4.29      4.89 o 
   9   2   2      201.31      188.58     25.26 o 
  10   2   2        0.44       19.34      8.02 o 
  11   2   2       19.16       31.00      9.11 o 
 -10   3   2       32.88       36.03     11.58 o 
  -9   3   2        0.53        4.83      6.76 o 
  -8   3   2      217.15      191.58      8.40 o 
  -7   3   2      353.14      347.18     14.34 o 
  -6   3   2        6.76        7.04      2.48 o 
  -5   3   2      151.73      156.30      5.60 o 
  -4   3   2      739.15      733.88     17.98 o 
  -3   3   2      326.45      355.37      5.82 o 
  -2   3   2     1078.89     1004.93     11.12 o 
  -1   3   2        0.57        2.44      0.64 o 
   0   3   2     3995.61     3762.52     29.99 o 
   1   3   2       53.63       57.68      2.18 o 
   2   3   2        3.02        2.30      1.00 o 
   3   3   2     1010.82     1042.46     10.14 o 
   4   3   2       15.46       18.27      3.29 o 
   5   3   2       62.56       53.30      5.22 o 
   6   3   2      276.65      243.06     11.49 o 
   7   3   2      127.40      123.37      9.55 o 
   8   3   2      112.02      124.85     11.26 o 
   9   3   2        0.22       -1.88      4.86 o 
  10   3   2      130.34      133.78     12.96 o 
  11   3   2        5.57        8.56      8.15 o 
  -9   4   2        2.35        4.65      6.03 o 
  -8   4   2        6.96       34.50     16.73 o 
  -7   4   2        4.86       13.27      5.64 o 
  -6   4   2       26.80       30.12      4.43 o 
  -5   4   2        5.19        5.69      1.83 o 
  -4   4   2      252.18      250.09      8.39 o 
  -3   4   2        0.80       -0.29      2.01 o 
  -2   4   2       22.87       18.95      3.86 o 
  -1   4   2     1286.27     1390.79     13.16 o 
   0   4   2     1172.53     1134.93     19.01 o 
   1   4   2     2279.59     2243.25     23.53 o 
   2   4   2       67.96       65.29      2.96 o 
   3   4   2       28.92       34.21      2.48 o 
   4   4   2      239.29      204.33      8.28 o 
   5   4   2        1.94       10.83      8.36 o 
   6   4   2       64.63       51.68      7.08 o 
   7   4   2       75.56       87.97      8.87 o 
   8   4   2       14.14        2.86      4.76 o 
   9   4   2       41.42       50.85      8.93 o 
  10   4   2       42.58       40.22      9.55 o 
  11   4   2        6.35        1.45      6.60 o 
  -9   5   2        5.66        0.11      5.08 o 
  -8   5   2        8.93        7.08      6.60 o 
  -7   5   2        2.09        4.43     11.58 o 
  -6   5   2      215.05      217.99     13.52 o 
  -5   5   2      473.28      446.45     17.95 o 
  -4   5   2       70.52       66.07      6.59 o 
  -3   5   2       82.12       67.79      6.60 o 
  -1   5   2      753.97      880.41     13.00 o 
   0   5   2       24.80       25.52      2.00 o 
   1   5   2     1284.72     1197.11     16.66 o 
   2   5   2       14.26        6.71      3.65 o 
   3   5   2      418.23      438.03      8.06 o 
   4   5   2        0.13       -1.44      0.96 o 
   5   5   2      376.51      374.25     13.76 o 
   6   5   2      211.04      219.45     11.58 o 
   7   5   2       19.77       23.92      6.48 o 
   8   5   2        3.44        2.25      7.40 o 
   9   5   2        0.00       -3.70      5.91 o 
  10   5   2        3.64        2.90      6.18 o 
  11   5   2       11.21       29.28     14.32 o 
  -8   6   2       42.18       43.85      9.67 o 
  -7   6   2       97.11       94.94     11.25 o 
  -6   6   2        5.37       18.59      6.60 o 
  -5   6   2      377.19      370.34     17.37 o 
  -4   6   2     1360.23     1350.99     35.49 o 
  -3   6   2       84.18      100.17      7.37 o 
  -2   6   2        0.03        1.77      3.18 o 
  -1   6   2      815.84      820.57     10.93 o 
   0   6   2      969.80      990.56     15.05 o 
   1   6   2     1216.93     1215.32     18.42 o 
   2   6   2      359.05      372.73     11.26 o 
   3   6   2       29.80       32.84      6.59 o 
   4   6   2     1470.99     1499.20     20.71 o 
   5   6   2        7.27        8.75      9.97 o 
   6   6   2       86.70       96.93      8.79 o 
   7   6   2       75.96       89.24      9.10 o 
   8   6   2      114.18      131.43     12.51 o 
   9   6   2      127.07      124.32     13.27 o 
  10   6   2        3.68       28.91     10.00 o 
  -8   7   2        8.96       27.12      9.19 o 
  -7   7   2        0.12        3.21      6.03 o 
  -6   7   2      251.63      271.25     21.56 o 
  -5   7   2      165.61      140.36     12.38 o 
  -4   7   2      494.22      458.03     19.90 o 
  -3   7   2      142.27      140.60     10.24 o 
  -2   7   2      184.87      178.59     10.69 o 
  -1   7   2        0.01        0.93      2.27 o 
   0   7   2     2559.04     2802.46     45.63 o 
   1   7   2      102.11      124.53      5.04 o 
   2   7   2       69.12       69.08      4.09 o 
   3   7   2       10.33        9.15      2.28 o 
   4   7   2       52.20       59.97      4.82 o 
   5   7   2      434.71      439.38     17.52 o 
   6   7   2        0.53        3.63      5.31 o 
   7   7   2       17.18       29.00      7.50 o 
   8   7   2      111.47      106.05     11.82 o 
   9   7   2       45.21       56.48     11.47 o 
  10   7   2       22.26       47.38     11.83 o 
  -7   8   2       35.08       28.60     10.21 o 
  -6   8   2        3.43        2.56      6.55 o 
  -5   8   2       43.70       43.32      9.55 o 
  -4   8   2       42.86       39.73      8.86 o 
  -3   8   2      110.19      101.14     10.58 o 
  -2   8   2        7.56       13.38     12.55 o 
  -1   8   2      228.91      246.58     16.89 o 
   0   8   2        3.53        7.24      2.46 o 
   1   8   2      238.26      241.01     12.44 o 
   2   8   2        1.45        0.24      3.09 o 
   3   8   2       98.72       83.22      5.09 o 
   4   8   2        9.52        7.83      2.88 o 
   5   8   2        0.52        4.36      6.27 o 
   6   8   2      142.36      136.83     11.12 o 
   7   8   2        7.90       10.10      6.59 o 
   8   8   2        9.94        8.57      6.72 o 
   9   8   2       43.10       56.91     17.53 o 
  10   8   2       15.27       12.37      9.67 o 
  -6   9   2       28.12       31.80      9.66 o 
  -5   9   2       20.14       43.75     10.11 o 
  -4   9   2       54.09       68.95     16.57 o 
  -3   9   2      679.16      686.09     28.64 o 
  -2   9   2       17.86       11.10     12.71 o 
  -1   9   2       16.72        7.55      5.90 o 
   0   9   2       43.37       35.86      8.68 o 
   1   9   2      123.54      128.60      9.46 o 
   2   9   2      372.31      366.36     11.86 o 
   3   9   2       12.99       14.30      3.78 o 
   4   9   2       89.53       77.71      7.09 o 
   5   9   2      179.27      169.93     12.36 o 
   6   9   2       24.55       20.75      7.51 o 
   7   9   2       73.23      225.47    106.65 o 
   8   9   2        2.87       -4.31      6.81 o 
   9   9   2        7.81       20.67      9.71 o 
  -5  10   2        8.18        6.07      7.85 o 
  -4  10   2       92.97       81.30     13.03 o 
  -3  10   2       13.11       27.63     15.76 o 
  -2  10   2      113.13       97.16     12.28 o 
  -1  10   2       22.99       10.80      6.26 o 
   0  10   2        2.72        0.32      5.79 o 
   1  10   2       26.72       25.38      3.99 o 
   2  10   2      249.57      242.55     10.75 o 
   3  10   2        0.85        1.01      2.66 o 
   4  10   2      264.66      237.80     10.11 o 
   5  10   2        1.29       16.13     11.74 o 
   6  10   2       35.07       53.62     11.26 o 
   7  10   2       13.20       23.04      9.09 o 
   8  10   2       14.89       35.12     10.66 o 
  -4  11   2        5.96       -0.26      6.13 o 
  -3  11   2        5.95       18.50      9.55 o 
  -2  11   2        2.50       11.58     10.30 o 
  -1  11   2       26.01       96.98     48.42 o 
   0  11   2       71.46       72.26     10.69 o 
   1  11   2       29.22       16.20     17.21 o 
   2  11   2       11.78       27.91      4.79 o 
   3  11   2       27.32       32.64      5.24 o 
   4  11   2       16.23       27.77      6.12 o 
   5  11   2        6.95       16.97      9.97 o 
   6  11   2        1.90       10.44     13.19 o 
   7  11   2        3.46        8.36     11.74 o 
  -2  12   2        9.89       17.55      9.29 o 
  -1  12   2        4.40        5.15      7.73 o 
   0  12   2        0.79       14.95     11.26 o 
   1  12   2       81.76       77.74     22.36 o 
   2  12   2        5.10        7.31      6.88 o 
   3  12   2       26.64       36.48      6.36 o 
   4  12   2        0.99       -5.22      5.65 o 
   5  12   2        2.77       11.90     10.13 o 
   6  12   2        0.55        4.99      7.47 o 
   1  13   2        0.05       -3.22      7.05 o 
   2  13   2       18.79       23.16      8.56 o 
   3  13   2        1.74        2.75      7.56 o 
  -3 -12   3       68.42       61.89      7.64 o 
  -2 -12   3        9.80       31.51      9.19 o 
  -1 -12   3       37.80       46.62     11.60 o 
  -6 -11   3        5.96       22.17     21.07 o 
  -5 -11   3       30.94       40.50      9.48 o 
  -4 -11   3       18.41        8.24      4.58 o 
  -3 -11   3        6.91        9.16      4.86 o 
  -2 -11   3       26.59       39.00      6.27 o 
  -1 -11   3        1.02       25.22      8.64 o 
   0 -11   3       19.19       34.57      9.09 o 
   1 -11   3       65.19       64.00     12.16 o 
   2 -11   3        0.23       -6.43     10.94 o 
  -7 -10   3        2.86        2.90      8.04 o 
  -6 -10   3       25.48      180.57     95.23 o 
  -5 -10   3        0.13        0.64      3.38 o 
  -4 -10   3       20.33       38.63      6.98 o 
  -3 -10   3       10.18        6.97      4.08 o 
  -2 -10   3        6.39        9.81      4.35 o 
  -1 -10   3        1.35        3.37      3.31 o 
   0 -10   3       15.18       22.23      7.85 o 
   1 -10   3        4.76       23.82     16.25 o 
   2 -10   3      181.83      198.92     16.23 o 
   3 -10   3       24.19       37.37     10.49 o 
   4 -10   3        6.88        6.23      7.72 o 
  -8  -9   3        8.94       18.33     12.39 o 
  -7  -9   3       30.01       46.57      9.65 o 
  -6  -9   3        1.50       12.71     10.78 o 
  -5  -9   3       25.62       13.43      4.42 o 
  -4  -9   3        7.48        1.60      3.11 o 
  -3  -9   3        0.07        2.14      4.09 o 
  -2  -9   3       19.26       25.15      4.97 o 
  -1  -9   3        0.36        6.73      7.72 o 
   0  -9   3       47.78       49.50      5.09 o 
   1  -9   3       29.93       26.21     13.51 o 
   2  -9   3       18.12       14.69      7.56 o 
   3  -9   3      111.77      116.52     13.30 o 
   4  -9   3        4.11       -7.67      7.18 o 
   5  -9   3        3.95        6.79      7.87 o 
  -9  -8   3       16.45       30.70     10.00 o 
  -8  -8   3        2.62       12.10     12.06 o 
  -7  -8   3       25.58       24.90      7.27 o 
  -6  -8   3        0.92       10.43      5.77 o 
  -5  -8   3       61.58       53.45      5.29 o 
  -4  -8   3        7.96        9.73      4.99 o 
  -3  -8   3      101.56      106.67      7.40 o 
  -2  -8   3       73.07       82.47      6.42 o 
  -1  -8   3       47.57       69.26      5.23 o 
   0  -8   3      183.07      161.22      7.70 o 
   1  -8   3      184.88      196.75     11.26 o 
   2  -8   3      265.70      232.13     14.69 o 
   3  -8   3       71.28       90.69     10.33 o 
   4  -8   3        3.68       -1.29      7.08 o 
   5  -8   3       15.67       31.79      9.25 o 
   6  -8   3        0.32       -0.94      5.86 o 
  -9  -7   3        1.24       17.53     17.37 o 
  -8  -7   3        0.04       -7.08      8.69 o 
  -7  -7   3       18.41       25.48      7.14 o 
  -6  -7   3        5.31        4.50      2.86 o 
  -5  -7   3       52.53       49.16      4.91 o 
  -4  -7   3      111.54      125.41     11.28 o 
  -3  -7   3        2.13        6.32      7.25 o 
  -2  -7   3      263.37      254.11      9.12 o 
  -1  -7   3       49.70       49.47      4.40 o 
   0  -7   3      429.20      389.80     10.80 o 
   1  -7   3      261.42      236.19     15.99 o 
   2  -7   3       57.58       61.76      5.77 o 
   3  -7   3      417.10      422.88     18.46 o 
   4  -7   3       30.57       36.35      7.49 o 
   5  -7   3        3.18        0.70      4.94 o 
   6  -7   3       30.10        9.12      7.01 o 
   7  -7   3       11.01       22.13     11.10 o 
 -10  -6   3        6.13        9.44      7.69 o 
  -9  -6   3        9.59       12.87      7.51 o 
  -8  -6   3      153.81      169.05     18.02 o 
  -7  -6   3       16.85       27.32      7.10 o 
  -6  -6   3      273.57      257.02     18.21 o 
  -5  -6   3        9.67        7.25      2.34 o 
  -4  -6   3       78.59       88.56      8.32 o 
  -3  -6   3      204.72      213.02      7.18 o 
  -2  -6   3      822.28      839.14     16.59 o 
  -1  -6   3       16.17       27.16      3.75 o 
   0  -6   3       21.71       32.24      3.81 o 
   1  -6   3        6.37        6.11      4.63 o 
   2  -6   3      106.72      117.12      5.09 o 
   3  -6   3        5.84        5.52      5.09 o 
   4  -6   3      286.31      284.31     14.57 o 
   5  -6   3       12.80       14.81      6.60 o 
   6  -6   3      112.48      132.35     12.41 o 
   7  -6   3        8.06       23.57      8.28 o 
   8  -6   3        8.98       24.67      9.65 o 
 -10  -5   3       10.35       12.91     15.76 o 
  -9  -5   3       11.97       14.21      7.85 o 
  -8  -5   3      205.45      208.92     15.57 o 
  -7  -5   3      768.97      738.15     26.41 o 
  -6  -5   3       41.95       29.77      5.05 o 
  -5  -5   3      172.90      165.50      6.07 o 
  -4  -5   3        0.98        0.18      2.09 o 
  -3  -5   3     2892.99     3006.47     39.15 o 
  -2  -5   3     4142.55     4168.36    105.38 o 
  -1  -5   3      336.72      346.25      8.45 o 
   0  -5   3      254.40      294.80      7.38 o 
   1  -5   3       26.72       30.73      2.93 o 
   2  -5   3      508.22      521.17     11.09 o 
   3  -5   3      100.45       91.14      4.19 o 
   4  -5   3       36.12       37.18      3.71 o 
   5  -5   3      140.33      131.01     10.08 o 
   6  -5   3       44.40       37.64     10.62 o 
   7  -5   3       98.32       95.17     21.23 o 
   8  -5   3        8.61       30.56      7.96 o 
   9  -5   3        1.73        0.48      5.91 o 
 -10  -4   3       15.12       27.28      8.38 o 
  -9  -4   3        6.88       14.23      7.14 o 
  -8  -4   3       42.54       50.19      8.98 o 
  -7  -4   3        7.64        5.77      2.50 o 
  -6  -4   3      198.26      213.80      7.49 o 
  -5  -4   3       24.91       20.51      3.03 o 
  -4  -4   3        9.58        8.27      4.60 o 
  -3  -4   3     3013.51     2867.69     38.56 o 
  -2  -4   3     5153.51     5364.46     55.14 o 
  -1  -4   3     2173.56     2255.26     27.56 o 
   0  -4   3      590.34      671.33     18.23 o 
   1  -4   3     1389.77     1366.76     19.20 o 
   2  -4   3       14.38       22.61      2.67 o 
   3  -4   3      451.23      458.42      9.89 o 
   4  -4   3      403.75      398.65     11.37 o 
   5  -4   3        5.41        6.11      5.47 o 
   6  -4   3      215.15      190.85     10.07 o 
   7  -4   3       80.02       76.72     14.22 o 
   8  -4   3        1.21        6.68      7.72 o 
   9  -4   3       26.39       42.46     10.23 o 
 -11  -3   3        0.03       -5.70      7.27 o 
 -10  -3   3       46.98       50.96     10.40 o 
  -9  -3   3       31.90       40.20      8.05 o 
  -8  -3   3      151.31      155.49     12.28 o 
  -7  -3   3        7.79        8.43      2.62 o 
  -6  -3   3      124.72      117.81      5.58 o 
  -5  -3   3       38.54       34.64      3.42 o 
  -4  -3   3      170.33      159.18      5.25 o 
  -3  -3   3      162.37      174.03      4.69 o 
  -2  -3   3      271.29      276.92      6.50 o 
  -1  -3   3      829.76      854.55     20.16 o 
   0  -3   3     2611.09     2589.36     33.39 o 
   1  -3   3      338.49      318.14     12.29 o 
   2  -3   3      225.13      246.49      5.84 o 
   3  -3   3       99.32      103.71      4.28 o 
   4  -3   3       44.92       67.79      3.70 o 
   5  -3   3       97.47       76.71      6.48 o 
   6  -3   3        7.77        2.13      2.48 o 
   7  -3   3       15.40       29.05      8.62 o 
   8  -3   3       26.51       19.18      4.35 o 
   9  -3   3        0.14       26.38     10.30 o 
  10  -3   3       62.09       69.17     14.80 o 
 -11  -2   3        3.08        4.64      7.11 o 
 -10  -2   3       30.01       36.10      9.11 o 
  -9  -2   3       15.21       15.28     12.39 o 
  -8  -2   3        7.54        7.57      5.65 o 
  -7  -2   3       62.90       59.62      4.03 o 
  -6  -2   3      185.23      152.82      6.28 o 
  -5  -2   3       88.50       88.02      5.95 o 
  -4  -2   3      129.51      116.34      4.33 o 
  -3  -2   3       99.70       98.82      3.34 o 
  -2  -2   3       32.41       31.73      3.61 o 
  -1  -2   3      126.70      123.49      3.32 o 
   0  -2   3       95.76       85.88      2.95 o 
   1  -2   3     1101.11     1052.11     12.60 o 
   2  -2   3      170.79      182.11      4.36 o 
   3  -2   3       11.25       11.23      1.91 o 
   4  -2   3      107.94       83.80      4.02 o 
   5  -2   3       79.50       83.84      6.00 o 
   6  -2   3      227.40      261.15      8.23 o 
   7  -2   3        0.05       -0.30      2.25 o 
   8  -2   3      173.81      159.67      8.41 o 
   9  -2   3        0.70       -2.35      3.39 o 
  10  -2   3        1.90       -3.54      9.01 o 
 -11  -1   3        2.82       -1.40      5.71 o 
 -10  -1   3        0.03        1.29      6.76 o 
  -9  -1   3        5.90       13.68      5.88 o 
  -8  -1   3        0.04        1.24      2.95 o 
  -7  -1   3       43.92       42.25      4.44 o 
  -6  -1   3       52.02       54.98      7.65 o 
  -5  -1   3      796.49      771.61     21.21 o 
  -4  -1   3        8.25        4.18      1.89 o 
  -3  -1   3     1072.16     1098.37     14.52 o 
  -2  -1   3      168.49      162.93      3.63 o 
  -1  -1   3      594.64      547.14      8.39 o 
   0  -1   3       52.54       79.24      3.02 o 
   1  -1   3     1194.05     1165.05     12.34 o 
   2  -1   3      672.15      655.77      9.49 o 
   3  -1   3     1720.20     1767.33     23.30 o 
   4  -1   3      142.98      144.29      4.76 o 
   5  -1   3      291.16      263.91      7.59 o 
   6  -1   3       33.00       26.66      3.28 o 
   7  -1   3      184.42      183.42      7.92 o 
   8  -1   3       46.25       44.92      5.21 o 
   9  -1   3       55.06       44.75      5.65 o 
  10  -1   3        0.09        6.29      5.50 o 
 -10   0   3       18.02        9.66      5.47 o 
  -9   0   3       45.59       55.12      5.84 o 
  -8   0   3        0.30        5.50      4.18 o 
  -7   0   3      390.64      369.57     10.81 o 
  -6   0   3      104.03      115.80      5.33 o 
  -5   0   3     1346.49     1456.46     22.37 o 
  -4   0   3       43.12       45.48      3.07 o 
  -3   0   3     1656.88     1618.87     19.26 o 
  -2   0   3       36.74       50.96      2.53 o 
  -1   0   3     1387.04     1440.59     14.13 o 
   0   0   3      199.26      167.77      8.85 o 
   1   0   3        6.15       10.83      1.72 o 
   2   0   3     1173.50     1094.77     16.39 o 
   3   0   3       65.62       84.12      3.15 o 
   4   0   3        6.11        5.23      1.66 o 
   5   0   3        7.51       11.58      2.88 o 
   6   0   3      130.96      130.74      5.70 o 
   7   0   3        1.16        4.15      2.66 o 
   8   0   3      164.49      173.38     11.44 o 
   9   0   3      116.66      118.37      8.25 o 
  10   0   3        4.96        8.74      6.18 o 
 -10   1   3       33.34       32.06      8.16 o 
  -9   1   3        3.47        7.45      3.68 o 
  -8   1   3       38.54       42.82      5.08 o 
  -7   1   3       16.37       15.49      3.43 o 
  -6   1   3      277.48      281.69      8.69 o 
  -5   1   3      162.98      165.59      6.88 o 
  -4   1   3       92.83      104.25      5.54 o 
  -3   1   3       56.41       54.48      2.74 o 
  -2   1   3        6.79        5.93      1.94 o 
   0   1   3      989.66     1006.46     10.28 o 
   1   1   3     5708.71     5592.42     37.94 o 
   2   1   3    18787.48    17343.03    151.40 o 
   3   1   3      574.86      589.80      9.18 o 
   4   1   3      104.22      115.14      5.70 o 
   5   1   3        2.64        7.74      5.46 o 
   6   1   3       59.20       49.37      4.09 o 
   7   1   3        0.68        1.80      2.55 o 
   8   1   3       94.73       78.84      5.67 o 
   9   1   3       10.55        8.32      6.01 o 
  10   1   3       54.22       53.81      9.70 o 
  11   1   3       16.30       16.01      7.72 o 
 -10   2   3        4.86        9.48      6.24 o 
  -9   2   3      107.61      119.92      9.19 o 
  -8   2   3        2.45        7.52      4.12 o 
  -7   2   3      198.74      201.82      9.30 o 
  -6   2   3      314.75      318.16      9.11 o 
  -5   2   3       68.70       64.89      3.55 o 
  -4   2   3      836.79      882.56     15.07 o 
  -3   2   3      149.83      147.88      9.07 o 
  -2   2   3       48.55       42.20      1.93 o 
  -1   2   3     3004.09     2910.04     24.86 o 
   1   2   3      915.85      852.08     25.59 o 
   2   2   3     4593.78     4647.42     36.65 o 
   3   2   3     1506.51     1603.62     28.62 o 
   4   2   3       20.87       20.77      1.68 o 
   5   2   3      508.53      493.41      9.30 o 
   6   2   3        0.97        5.37      4.37 o 
   7   2   3        0.02       -0.34      3.06 o 
   9   2   3      241.62      251.41     16.63 o 
  10   2   3        8.49       30.26     15.60 o 
  11   2   3       32.60       38.51     10.11 o 
 -10   3   3        8.06        8.85      6.78 o 
  -9   3   3       35.73       48.26     10.94 o 
  -8   3   3       20.02       22.32      4.94 o 
  -7   3   3       11.31       10.47      4.09 o 
  -6   3   3      318.99      314.91     10.76 o 
  -5   3   3      215.55      208.50      6.29 o 
  -4   3   3       33.20       36.96      4.77 o 
  -3   3   3     2051.55     2183.82     26.76 o 
  -2   3   3      125.56      158.60      3.64 o 
  -1   3   3     1153.15     1127.76     14.38 o 
   0   3   3      523.36      516.43      7.61 o 
   1   3   3       95.56       94.71      3.05 o 
   2   3   3      200.23      191.91      4.21 o 
   3   3   3      547.99      528.82     12.49 o 
   4   3   3        6.26        7.07      1.17 o 
   5   3   3      155.03      131.62      2.71 o 
   6   3   3       23.59       18.13      4.66 o 
   7   3   3      264.83      262.28     13.76 o 
   8   3   3        0.23        3.10      5.47 o 
   9   3   3      114.84      127.90     12.51 o 
  10   3   3        1.00        8.20      6.37 o 
  11   3   3        0.16       26.38     16.09 o 
  -9   4   3        0.06       -2.73      5.49 o 
  -8   4   3      299.03      220.09     15.24 o 
  -7   4   3       88.39      100.65      9.80 o 
  -6   4   3     1755.12     1703.34     53.88 o 
  -5   4   3      189.71      172.02      5.41 o 
  -4   4   3      398.51      371.27      7.03 o 
  -3   4   3       26.69       35.28      1.77 o 
  -2   4   3     3288.24     3541.48     30.83 o 
  -1   4   3     1675.58     1730.21     19.02 o 
   0   4   3      439.10      460.48     13.93 o 
   1   4   3      275.97      277.75      7.41 o 
   2   4   3      141.27      158.80      4.81 o 
   3   4   3        0.29        3.94      2.75 o 
   4   4   3       47.67       47.00      3.56 o 
   5   4   3        5.34        6.39      5.79 o 
   6   4   3      181.82      187.06     10.44 o 
   7   4   3       11.30       21.39      6.13 o 
   8   4   3      293.27      308.72     17.40 o 
   9   4   3       33.11       51.09     13.67 o 
  10   4   3        8.40       14.16     11.26 o 
  11   4   3        1.04       12.38     13.83 o 
  -9   5   3        7.72       11.10     14.64 o 
  -8   5   3       93.64       95.97     11.94 o 
  -7   5   3       94.79      105.78     10.81 o 
  -6   5   3       27.55       23.79      6.78 o 
  -5   5   3      664.95      673.27     23.08 o 
  -4   5   3        0.01       19.30      7.40 o 
  -3   5   3        5.28       22.20      7.08 o 
  -2   5   3      341.73      374.86     12.17 o 
  -1   5   3     3428.07     3839.86     36.07 o 
   0   5   3       12.69       25.60      2.25 o 
   1   5   3       78.13       87.00      3.42 o 
   2   5   3      116.16       97.79      3.48 o 
   3   5   3        1.44        0.65      1.44 o 
   4   5   3      368.36      361.09      6.32 o 
   5   5   3       80.10       74.23      6.64 o 
   6   5   3       15.63       10.70      9.01 o 
   7   5   3        7.50       18.42     15.93 o 
   8   5   3       89.06       76.34     13.51 o 
   9   5   3        0.73       -3.22      9.01 o 
  10   5   3       25.92       32.28      9.89 o 
  11   5   3        3.73        3.49      8.20 o 
  -8   6   3        2.06       -3.22      9.01 o 
  -7   6   3       78.61       75.31     11.90 o 
  -6   6   3       20.64       18.37      6.81 o 
  -5   6   3      118.24      123.30      9.88 o 
  -4   6   3      102.49      101.09      8.86 o 
  -3   6   3        6.53       18.68      4.89 o 
  -2   6   3       79.50       65.67      6.60 o 
  -1   6   3      247.30      202.25     10.72 o 
   0   6   3      126.06      144.95     10.80 o 
   1   6   3      357.24      349.85      8.61 o 
   2   6   3        7.02        7.99      5.14 o 
   3   6   3       15.56       14.49      4.86 o 
   4   6   3      319.29      307.93      7.29 o 
   5   6   3      668.20      648.19     30.08 o 
   6   6   3      520.54      494.16     38.77 o 
   7   6   3      145.99      165.38     26.22 o 
   8   6   3      102.74      111.71     12.40 o 
   9   6   3      107.67      113.26     13.73 o 
  10   6   3       18.83       12.39      8.42 o 
  -8   7   3       19.51       55.10     11.58 o 
  -7   7   3       15.44       12.93      7.72 o 
  -6   7   3       18.21       38.48     14.48 o 
  -5   7   3      284.94      291.13     15.98 o 
  -4   7   3      144.38      139.90     11.49 o 
  -3   7   3      304.76      322.86     20.11 o 
  -2   7   3      116.61      116.58      8.98 o 
  -1   7   3      182.44      179.96      9.30 o 
   0   7   3       12.71       22.73      2.70 o 
   1   7   3      213.42      195.89      6.58 o 
   2   7   3      138.01      142.31     13.22 o 
   3   7   3       14.65       12.73      3.45 o 
   4   7   3      233.14      250.55      7.23 o 
   5   7   3      683.60      724.04     23.89 o 
   6   7   3        0.17       -0.04      3.39 o 
   7   7   3      105.57       93.13     10.53 o 
   8   7   3       29.97       30.03      8.51 o 
   9   7   3      311.89      322.01     20.79 o 
  10   7   3        9.67       17.00      9.49 o 
  -7   8   3        0.33       -2.81      6.57 o 
  -6   8   3       14.01       14.47      7.85 o 
  -5   8   3        3.27       21.80      7.85 o 
  -4   8   3      262.17      250.73     16.15 o 
  -3   8   3       92.84       81.72      9.65 o 
  -2   8   3      256.90      225.43     13.17 o 
  -1   8   3        0.36       11.32      4.89 o 
   0   8   3      104.08      101.17      6.03 o 
   1   8   3       55.39       51.62      4.32 o 
   2   8   3       72.48       63.41      4.55 o 
   3   8   3       81.34       73.39      4.95 o 
   4   8   3      209.63      204.99      7.60 o 
   5   8   3       33.96       30.45      6.94 o 
   6   8   3      123.30      123.05     10.89 o 
   7   8   3        7.28        9.46      6.36 o 
   8   8   3       92.84       94.03     12.40 o 
   9   8   3       60.91       60.77     11.90 o 
  10   8   3       21.47       38.16     11.60 o 
  -6   9   3       34.11       59.95     25.42 o 
  -5   9   3        0.24        1.77      5.91 o 
  -4   9   3      111.40      108.34     11.67 o 
  -3   9   3       23.49       36.20      8.28 o 
  -2   9   3        0.69       -4.18      7.40 o 
  -1   9   3        2.18       16.23     13.67 o 
   0   9   3       22.04       18.65      3.10 o 
   1   9   3        3.92       12.78      9.01 o 
   2   9   3        4.59        6.99      4.23 o 
   3   9   3       17.79       20.50      3.74 o 
   4   9   3      639.91      605.72     24.93 o 
   5   9   3       75.15       85.02     19.79 o 
   6   9   3       23.60       26.39      7.24 o 
   7   9   3        6.07      162.12    102.15 o 
   8   9   3       23.89       29.85      8.79 o 
   9   9   3       23.99       38.94     11.58 o 
  -5  10   3       52.22       67.57     12.28 o 
  -4  10   3        9.67        2.70      7.72 o 
  -3  10   3       58.16       49.38     10.46 o 
  -2  10   3        2.20        7.72      8.69 o 
  -1  10   3        4.72        0.31      6.76 o 
   0  10   3        8.91       13.31     10.13 o 
   1  10   3       40.12       38.57      4.72 o 
   2  10   3       44.30       53.75      7.96 o 
   3  10   3      142.51      140.64      7.86 o 
   4  10   3      166.19      153.54      8.83 o 
   5  10   3       56.10       56.40      9.44 o 
   6  10   3       25.83       34.42      9.07 o 
   7  10   3        0.27       -0.50      5.40 o 
   8  10   3        1.60       12.10     16.25 o 
  -4  11   3        2.43        1.06      6.13 o 
  -3  11   3       19.47       36.30     18.98 o 
  -2  11   3        8.82       -3.10      6.32 o 
  -1  11   3       17.43       21.57      8.64 o 
   0  11   3        2.06        5.57      6.03 o 
   1  11   3       30.80       37.81      8.56 o 
   2  11   3       12.15       21.63      4.95 o 
   3  11   3       29.07       34.41      9.02 o 
   4  11   3       38.04       40.02      5.53 o 
   5  11   3       31.07       31.13      8.15 o 
   6  11   3        0.05       10.00      7.72 o 
   7  11   3        3.37       -0.48      5.91 o 
  -2  12   3       40.16       45.88     12.05 o 
  -1  12   3       25.48       36.24      9.97 o 
   0  12   3       41.23       47.88      9.65 o 
   1  12   3        6.59        7.17      6.64 o 
   2  12   3        0.97        1.15      5.72 o 
   3  12   3        0.22       13.03      6.10 o 
   4  12   3       17.13       11.98      6.72 o 
   5  12   3       14.15       18.33      9.33 o 
   6  12   3        8.31        3.36      7.14 o 
   1  13   3        2.10       35.07     15.76 o 
   2  13   3        4.42        9.96     16.89 o 
   3  13   3        2.98        0.00      7.40 o 
  -5 -11   4        6.90        3.05      5.90 o 
  -4 -11   4        0.17        1.93      7.40 o 
  -3 -11   4       19.39       20.89      5.72 o 
  -2 -11   4        0.47        3.18      6.66 o 
  -1 -11   4        6.43       32.17     12.87 o 
   0 -11   4       14.29        5.80      7.04 o 
   1 -11   4       24.71       77.57     29.12 o 
  -7 -10   4       25.55       30.82      9.28 o 
  -6 -10   4       23.86       31.02     15.60 o 
  -5 -10   4        0.35        7.29      4.64 o 
  -4 -10   4       33.14       31.00      7.64 o 
  -3 -10   4        0.53        2.72      3.76 o 
  -2 -10   4        0.43       -3.68      3.78 o 
  -1 -10   4       68.36       83.86      7.36 o 
   0 -10   4        6.50        6.68     15.93 o 
   1 -10   4       87.50       85.44     11.58 o 
   2 -10   4        0.42       17.76     13.19 o 
   3 -10   4       21.25       28.37     18.82 o 
  -8  -9   4       14.21        3.58      6.23 o 
  -7  -9   4        1.52       12.65      7.18 o 
  -6  -9   4       18.06       12.60      7.72 o 
  -5  -9   4       17.11       18.76      4.57 o 
  -4  -9   4        4.09        4.99      5.23 o 
  -3  -9   4        0.45        9.30      6.82 o 
  -2  -9   4        6.88       12.93      4.64 o 
  -1  -9   4        1.87        0.99      2.97 o 
   0  -9   4      193.45      193.36      9.37 o 
   1  -9   4        1.00       14.21     12.30 o 
   2  -9   4       54.32       73.15     10.05 o 
   3  -9   4        0.94       18.78     10.46 o 
   4  -9   4       41.77       52.12     11.05 o 
   5  -9   4       11.82        5.18      7.18 o 
  -9  -8   4        8.71        5.40      6.95 o 
  -8  -8   4        9.46       27.96      8.70 o 
  -7  -8   4        6.94       10.25     11.74 o 
  -6  -8   4       33.41       24.18      5.37 o 
  -5  -8   4        1.43        0.03      3.03 o 
  -4  -8   4      414.73      394.89     18.47 o 
  -3  -8   4        6.49        7.41      3.87 o 
  -2  -8   4       15.94       46.71     11.54 o 
  -1  -8   4        0.09       -2.18      3.08 o 
   0  -8   4      134.81      131.39      9.36 o 
   1  -8   4       28.63       31.99      4.20 o 
   2  -8   4      105.86       91.84      7.32 o 
   3  -8   4        7.40       17.51      6.54 o 
   4  -8   4        2.71        4.41      5.59 o 
   5  -8   4       63.69       61.05     16.09 o 
   6  -8   4       34.64       26.97      9.80 o 
  -9  -7   4        0.11        0.60      5.63 o 
  -8  -7   4       79.10       60.60      9.82 o 
  -7  -7   4       21.69       21.41      6.48 o 
  -6  -7   4        2.61        4.54      3.25 o 
  -5  -7   4      352.51      344.51     11.38 o 
  -4  -7   4      571.27      619.71     16.40 o 
  -3  -7   4      693.07      702.95     17.25 o 
  -2  -7   4       52.95       52.64      5.26 o 
  -1  -7   4       75.31       72.17      6.47 o 
   0  -7   4       49.33       57.24      7.35 o 
   1  -7   4       11.18        6.70      3.73 o 
   2  -7   4      356.42      335.72     19.15 o 
   3  -7   4      232.08      252.84      9.45 o 
   4  -7   4        0.04       18.98      9.01 o 
   5  -7   4       81.78       91.39     11.52 o 
   6  -7   4       16.04       10.31      7.50 o 
   7  -7   4       51.86       76.81     12.82 o 
 -10  -6   4        1.55      208.81    122.58 o 
  -9  -6   4        1.54        1.61      7.08 o 
  -8  -6   4       17.60       28.24      7.95 o 
  -7  -6   4       27.12       37.58      7.58 o 
  -6  -6   4       19.17       21.42      3.91 o 
  -5  -6   4        0.24        9.43      3.24 o 
  -4  -6   4      777.84      751.79     16.54 o 
  -3  -6   4       57.16       53.74      4.26 o 
  -2  -6   4       13.92       25.75      5.31 o 
  -1  -6   4       22.06       22.36      3.45 o 
   0  -6   4       23.02       22.92      6.09 o 
   1  -6   4      351.45      339.81      9.33 o 
   2  -6   4      286.32      274.54      8.52 o 
   3  -6   4       99.04      102.01      5.41 o 
   4  -6   4       63.48       62.54      8.54 o 
   5  -6   4       10.10        1.92      4.23 o 
   6  -6   4       15.41       28.21     10.94 o 
   7  -6   4        1.65        7.48     10.78 o 
   8  -6   4       15.33       19.69     16.25 o 
 -10  -5   4       24.57       18.49     12.23 o 
  -9  -5   4        0.79        0.24      4.63 o 
  -8  -5   4      208.32      205.46     13.52 o 
  -7  -5   4       97.74       77.35      9.51 o 
  -6  -5   4       84.43       87.54      5.87 o 
  -5  -5   4       28.76       28.68      3.54 o 
  -4  -5   4       44.58       52.32      3.81 o 
  -3  -5   4      267.06      280.69      8.02 o 
  -2  -5   4      288.62      309.68      8.14 o 
  -1  -5   4       95.34       93.73      4.50 o 
   0  -5   4      311.07      311.99      8.29 o 
   1  -5   4       15.11       12.99      2.44 o 
   2  -5   4        1.38        1.38      1.97 o 
   3  -5   4       60.31       83.97      8.87 o 
   4  -5   4      313.45      302.33      9.44 o 
   5  -5   4        0.11       -1.80      3.54 o 
   6  -5   4       45.54       48.14      8.30 o 
   7  -5   4      120.92      114.77     12.38 o 
   8  -5   4       26.92       55.98     11.14 o 
 -10  -4   4       12.48       21.14      8.30 o 
  -9  -4   4        7.25       31.91     10.30 o 
  -8  -4   4       79.84       79.71      9.75 o 
  -7  -4   4      793.53      751.32     18.09 o 
  -6  -4   4       30.02       23.06      3.89 o 
  -5  -4   4       65.52       63.48      6.42 o 
  -4  -4   4      253.82      240.07      6.85 o 
  -3  -4   4        1.80        4.09      2.22 o 
  -2  -4   4     1552.88     1580.02     22.18 o 
  -1  -4   4       49.80       67.34      3.59 o 
   0  -4   4      516.08      592.81     10.91 o 
   1  -4   4      100.68      103.73      4.13 o 
   2  -4   4      316.15      295.18     14.07 o 
   3  -4   4        0.26        3.35      2.25 o 
   4  -4   4      194.55      211.45      7.33 o 
   5  -4   4        9.60       19.47      3.62 o 
   6  -4   4      225.90      241.80      9.58 o 
   7  -4   4       77.65       72.04      8.88 o 
   8  -4   4       30.20       31.61      8.98 o 
   9  -4   4       16.99       32.89      9.16 o 
 -10  -3   4        4.52       28.53      8.79 o 
  -9  -3   4       14.44       18.84     11.58 o 
  -8  -3   4        1.57        4.50      4.32 o 
  -7  -3   4       24.59       32.10      4.39 o 
  -6  -3   4      131.52      127.09      7.51 o 
  -5  -3   4      214.68      205.86      6.99 o 
  -4  -3   4       74.61       68.50      3.59 o 
  -3  -3   4       16.09       22.61      2.20 o 
  -2  -3   4       28.66       30.97      4.60 o 
  -1  -3   4     1990.23     2156.79     42.98 o 
   0  -3   4     1462.72     1524.87     19.08 o 
   1  -3   4      341.14      373.00      7.59 o 
   2  -3   4       71.43       52.28      3.05 o 
   3  -3   4       62.09       84.23      4.11 o 
   4  -3   4        1.53        6.61      2.36 o 
   5  -3   4      334.95      284.73     12.51 o 
   6  -3   4       83.82       70.60      9.81 o 
   7  -3   4      141.05      130.80      8.53 o 
   8  -3   4        0.76        7.00      4.14 o 
   9  -3   4       16.29       33.46     11.26 o 
 -10  -2   4       44.93       54.83     10.26 o 
  -9  -2   4       19.88       30.45      7.92 o 
  -8  -2   4       45.98       55.59      5.09 o 
  -7  -2   4      162.57      149.66      9.11 o 
  -6  -2   4       12.66        7.70      3.94 o 
  -5  -2   4        6.06       10.67      2.64 o 
  -4  -2   4      355.48      332.53      8.00 o 
  -3  -2   4      323.65      337.91      7.11 o 
  -2  -2   4      227.96      233.63      4.96 o 
  -1  -2   4      155.57      173.41      4.85 o 
   0  -2   4      553.27      600.35      8.28 o 
   1  -2   4      978.68      896.28     11.99 o 
   2  -2   4        5.92       11.74      1.81 o 
   3  -2   4      589.05      517.27     12.82 o 
   4  -2   4      180.94      190.66      6.18 o 
   5  -2   4       18.00       14.66      4.05 o 
   6  -2   4       30.51       31.71      6.56 o 
   7  -2   4      221.75      215.45      8.88 o 
   8  -2   4       19.08       28.17      5.00 o 
   9  -2   4        7.85        7.47      4.13 o 
  10  -2   4       20.03       47.76     15.93 o 
 -10  -1   4        0.63       -0.14      4.40 o 
  -9  -1   4       12.46       16.75      4.11 o 
  -8  -1   4      172.05      159.09      8.18 o 
  -7  -1   4       28.56       29.62      4.01 o 
  -6  -1   4      232.01      226.05     12.48 o 
  -5  -1   4      146.10      147.94      5.66 o 
  -4  -1   4       13.72        9.75      4.04 o 
  -3  -1   4      565.60      598.49     10.04 o 
  -2  -1   4        0.92        7.21      1.31 o 
  -1  -1   4      192.65      211.11      4.54 o 
   0  -1   4      745.55      716.36     12.16 o 
   1  -1   4        0.66        0.32      1.36 o 
   2  -1   4      555.84      541.40     10.48 o 
   3  -1   4       59.57       69.14      3.21 o 
   4  -1   4      638.98      702.84     21.03 o 
   5  -1   4       18.33       13.14      2.63 o 
   6  -1   4        9.14       15.97      3.92 o 
   7  -1   4       14.44        8.27      3.18 o 
   8  -1   4       25.15       28.68      4.63 o 
   9  -1   4        1.69        6.77      9.03 o 
  10  -1   4       52.26       31.38      8.27 o 
 -10   0   4        1.55        3.92      5.10 o 
  -9   0   4       45.82       51.51      6.45 o 
  -8   0   4       10.14        6.82      3.22 o 
  -7   0   4       34.46       35.80      4.32 o 
  -6   0   4       10.30       11.75      5.80 o 
  -5   0   4      477.96      500.89     11.26 o 
  -4   0   4      275.16      289.43      7.41 o 
  -3   0   4     2375.26     2688.60     30.27 o 
  -2   0   4      145.57      152.30      3.89 o 
  -1   0   4       38.85       49.69      1.58 o 
   0   0   4      154.37      120.12      4.30 o 
   1   0   4      760.83      762.61     10.49 o 
   2   0   4      231.19      235.31      4.82 o 
   4   0   4     2213.43     2179.35     29.15 o 
   5   0   4      170.74      160.11      6.05 o 
   6   0   4       88.86       80.47      4.91 o 
   7   0   4       17.17       27.24      5.66 o 
   8   0   4       29.58       30.98      5.23 o 
   9   0   4        1.90       13.13      5.40 o 
  10   0   4        0.10       -0.85      4.56 o 
 -10   1   4        3.91        9.67      6.45 o 
  -9   1   4       16.31       19.61      4.63 o 
  -8   1   4      243.62      238.55      9.69 o 
  -7   1   4      145.59      141.68      6.82 o 
  -6   1   4        0.66        3.64      3.70 o 
  -5   1   4      257.17      222.68     10.02 o 
  -4   1   4      283.30      262.34      6.81 o 
  -3   1   4     3588.89     3816.70     44.19 o 
  -2   1   4       11.72       12.89      2.23 o 
  -1   1   4     2237.64     2227.86     20.10 o 
   0   1   4      816.04      849.16      7.71 o 
   1   1   4      528.10      492.32      6.57 o 
   2   1   4      259.73      237.35      4.78 o 
   3   1   4      504.45      527.82     19.22 o 
   4   1   4     1351.25     1362.27     24.67 o 
   5   1   4     1019.22     1034.14     29.91 o 
   6   1   4      128.18      126.33      6.55 o 
   7   1   4      405.47      422.52     11.76 o 
   8   1   4        9.73       15.94      3.60 o 
   9   1   4      125.98      149.47     12.44 o 
  10   1   4        2.22        0.78      5.40 o 
 -10   2   4       13.12       24.56     21.72 o 
  -9   2   4       97.93      100.51     26.12 o 
  -8   2   4      128.94      122.28      7.70 o 
  -7   2   4      107.09      101.27      9.99 o 
  -6   2   4      177.60      177.42      7.04 o 
  -5   2   4       91.01       83.16      4.36 o 
  -4   2   4       28.87       29.44      2.88 o 
  -3   2   4       80.28       93.46      4.13 o 
  -2   2   4     1388.63     1455.77     17.53 o 
  -1   2   4      848.62      895.74     11.19 o 
   0   2   4      406.09      371.82      5.96 o 
   1   2   4     1511.44     1399.31     15.18 o 
   2   2   4     2857.62     2790.05     27.72 o 
   3   2   4        2.21       -0.05      1.73 o 
   4   2   4     1906.51     1968.62     24.39 o 
   5   2   4     1000.97     1047.33     16.87 o 
   6   2   4      417.40      419.04     15.47 o 
   7   2   4      122.60      106.84      5.39 o 
   8   2   4      158.96      152.92     25.26 o 
   9   2   4        4.18        7.26     13.19 o 
  10   2   4        8.86       27.03      9.81 o 
  11   2   4       66.27       49.17     18.98 o 
 -10   3   4        5.55        5.74      7.72 o 
  -9   3   4       17.72       16.51      7.60 o 
  -8   3   4       17.04       41.17      4.65 o 
  -7   3   4      247.46      252.98     14.36 o 
  -6   3   4      371.24      342.56      9.77 o 
  -5   3   4       33.10       28.61      3.42 o 
  -4   3   4      340.98      339.80      8.06 o 
  -3   3   4     1129.78     1138.13     16.38 o 
  -2   3   4      145.78      126.47      7.89 o 
  -1   3   4      935.88     1048.32     13.57 o 
   0   3   4      629.48      587.03      8.88 o 
   1   3   4        0.94        0.97      1.23 o 
   2   3   4      153.43      179.92      4.53 o 
   3   3   4      434.21      513.53      8.64 o 
   4   3   4      327.02      345.42     11.63 o 
   5   3   4      181.73      186.54      5.14 o 
   6   3   4       38.27       37.40      2.48 o 
   7   3   4        2.34        2.51      9.97 o 
   8   3   4        3.35        3.81      5.40 o 
   9   3   4       64.96       72.84      9.85 o 
  10   3   4       11.25       25.55      8.66 o 
  11   3   4        1.84        6.76      7.96 o 
  -9   4   4       34.23       49.76      9.43 o 
  -8   4   4        0.42        8.16     12.87 o 
  -7   4   4       16.44       15.80      6.46 o 
  -6   4   4       59.02       65.38      8.48 o 
  -5   4   4     1891.76     1883.65     27.76 o 
  -4   4   4       53.55       43.91      2.79 o 
  -3   4   4       10.17        1.84      4.34 o 
  -2   4   4     1124.19     1155.87     15.61 o 
  -1   4   4      806.19      917.68     13.33 o 
   0   4   4      169.87      146.62      4.61 o 
   1   4   4      822.36      829.18     18.98 o 
   2   4   4       82.34       82.72      3.31 o 
   3   4   4     4589.69     4618.85     45.84 o 
   4   4   4      952.50     1009.53     13.97 o 
   5   4   4      163.97      141.17      3.50 o 
   6   4   4       43.41       42.47     10.78 o 
   7   4   4      388.65      421.57     18.88 o 
   8   4   4      419.47      445.77     22.18 o 
   9   4   4        0.15        9.65     10.62 o 
  10   4   4        9.30       17.52      7.92 o 
  11   4   4        3.04       -6.84      8.30 o 
  -9   5   4        4.42        3.30      7.24 o 
  -8   5   4        2.70        2.90      5.57 o 
  -7   5   4        0.03       17.26      7.39 o 
  -6   5   4      330.84      329.72     20.75 o 
  -5   5   4       69.33       73.93     16.89 o 
  -4   5   4        3.73        3.65      3.85 o 
  -3   5   4      378.21      334.86      9.57 o 
  -2   5   4        0.18        0.13      2.32 o 
  -1   5   4     1164.01     1274.76     22.43 o 
   0   5   4      282.23      387.22     11.63 o 
   1   5   4      497.57      531.64     12.68 o 
   2   5   4       91.79       89.36      3.82 o 
   3   5   4      612.18      734.86     12.57 o 
   4   5   4     1166.33     1293.35     17.90 o 
   5   5   4        1.56        3.41      3.52 o 
   6   5   4        3.53       10.30      6.43 o 
   7   5   4      573.28      594.28     23.86 o 
   8   5   4      300.32      316.81     21.88 o 
   9   5   4        0.64       -4.67      6.60 o 
  10   5   4       11.88       18.50     10.46 o 
  -8   6   4       21.99       26.38      9.10 o 
  -7   6   4       31.57       20.59      7.96 o 
  -6   6   4        5.31       -0.16      6.43 o 
  -5   6   4       89.47       79.29      9.52 o 
  -4   6   4       39.31       37.77      9.49 o 
  -3   6   4       12.10       17.89      5.22 o 
  -2   6   4      339.85      294.60     13.60 o 
  -1   6   4      202.20      204.70      7.41 o 
   0   6   4        8.68       23.62      2.72 o 
   1   6   4       16.73       24.80      2.64 o 
   2   6   4      605.34      583.67     15.79 o 
   3   6   4       83.03       88.40      4.20 o 
   4   6   4      132.31      132.22      8.04 o 
   5   6   4      116.26      127.70     10.94 o 
   6   6   4      533.00      525.11     20.31 o 
   7   6   4       10.80        2.28      5.63 o 
   8   6   4       74.73       90.74     11.71 o 
   9   6   4        7.56       25.27     10.13 o 
  10   6   4        0.40        4.12      6.71 o 
  -8   7   4       16.03       30.37      9.57 o 
  -7   7   4       35.90       38.93      9.09 o 
  -6   7   4      148.18      140.20     12.64 o 
  -5   7   4       19.22       42.43     13.67 o 
  -4   7   4      531.35      571.63     22.28 o 
  -3   7   4        1.69        3.70      4.32 o 
  -2   7   4      108.69      115.50      9.21 o 
  -1   7   4      153.19      135.95     10.12 o 
   0   7   4       21.43       33.15      5.17 o 
   1   7   4       44.36       48.05      3.99 o 
   2   7   4      307.05      331.41     10.99 o 
   3   7   4       18.25       18.65      3.13 o 
   4   7   4      544.70      509.62     17.74 o 
   5   7   4        6.51        9.73      4.76 o 
   6   7   4      116.99      124.95     10.68 o 
   7   7   4      154.15      149.85     12.61 o 
   8   7   4        0.04        8.11     16.57 o 
   9   7   4        1.41        4.25      7.27 o 
  10   7   4       19.11       31.36     10.68 o 
  -7   8   4      100.01      116.41     26.54 o 
  -6   8   4        9.74        2.90      6.48 o 
  -5   8   4      196.15      183.51     14.90 o 
  -4   8   4        4.73       11.73      8.69 o 
  -3   8   4      151.78      158.70     12.62 o 
  -2   8   4       72.72       84.23      9.09 o 
  -1   8   4       22.34       49.91      7.24 o 
   0   8   4       74.19       68.85      4.19 o 
   1   8   4       94.98       82.36      4.77 o 
   2   8   4       87.86       98.96      5.67 o 
   3   8   4      247.34      237.56     11.25 o 
   4   8   4        1.12       -0.49      2.25 o 
   5   8   4       44.45       54.95      7.95 o 
   6   8   4        9.99        1.47      4.76 o 
   7   8   4       65.25       63.45      9.98 o 
   8   8   4       11.72       14.53     12.39 o 
   9   8   4        1.24       12.89      8.28 o 
  10   8   4        0.87       15.12     13.83 o 
  -6   9   4       56.18       64.03     12.40 o 
  -5   9   4        0.85       -4.34      6.82 o 
  -4   9   4      115.54      119.58     12.97 o 
  -3   9   4       51.97       62.69     10.78 o 
  -2   9   4       40.68       42.93      8.51 o 
  -1   9   4      402.67      380.17     18.26 o 
   0   9   4       34.53       29.66      3.58 o 
   1   9   4       72.23       71.28      4.91 o 
   2   9   4      223.73      222.61      8.71 o 
   3   9   4       31.65       30.84      6.51 o 
   4   9   4      144.94      157.88      8.40 o 
   5   9   4        3.72        4.47      7.08 o 
   6   9   4       10.70       23.99      7.62 o 
   7   9   4       27.90      206.30    126.12 o 
   8   9   4        0.28        1.13     11.42 o 
   9   9   4        1.47       11.50      8.28 o 
  -5  10   4        6.28        3.60      7.62 o 
  -4  10   4       11.84        9.17      7.73 o 
  -3  10   4       28.91       21.38     10.94 o 
  -2  10   4       15.22       10.54      7.14 o 
  -1  10   4        9.93       11.13      6.78 o 
   0  10   4      260.60      271.41     15.69 o 
   1  10   4        9.46       17.09      6.11 o 
   2  10   4       22.16       26.53      4.43 o 
   3  10   4       73.20       58.77      5.79 o 
   4  10   4      479.81      470.36     14.63 o 
   5  10   4       26.08       29.19     10.30 o 
   6  10   4       45.22       57.61     10.33 o 
   7  10   4        0.06        1.61      7.40 o 
   8  10   4       18.00       16.44     10.13 o 
  -4  11   4       20.72       23.70     13.35 o 
  -3  11   4       20.67       46.18     11.37 o 
  -1  11   4       86.50      103.89     12.38 o 
   0  11   4        0.72        1.44      5.10 o 
   1  11   4      136.93      150.81     13.19 o 
   2  11   4       75.46       71.66      6.92 o 
   3  11   4       37.63       46.82      5.76 o 
   4  11   4       21.17       23.18      5.54 o 
   5  11   4        0.05       -3.87      5.64 o 
   6  11   4       31.71       25.15      8.50 o 
   7  11   4        0.39        2.60      8.20 o 
  -2  12   4       17.21       24.02     12.55 o 
  -1  12   4        0.29        8.83      8.30 o 
   0  12   4       17.18       25.88      9.02 o 
   1  12   4        3.28       24.38     15.93 o 
   2  12   4        7.51        6.64      6.18 o 
   3  12   4      173.38      172.79     12.97 o 
   4  12   4       50.00       56.02     16.89 o 
   5  12   4       67.08       73.54     12.04 o 
   6  12   4        0.00        9.52     18.18 o 
   1  13   4        0.17        1.57      8.36 o 
   2  13   4        1.31       -2.00      6.13 o 
   3  13   4        4.52        9.01     11.58 o 
  -4 -11   5        0.13        6.01      8.09 o 
  -3 -11   5        4.59       10.52      8.47 o 
  -2 -11   5        1.19       10.33      8.41 o 
  -1 -11   5        2.73        5.91      6.46 o 
   0 -11   5       55.02       68.55     14.64 o 
  -6 -10   5       12.56        2.52      6.48 o 
  -5 -10   5       25.32       36.10      7.37 o 
  -4 -10   5       27.02       36.89      9.68 o 
  -3 -10   5        0.04        2.48      9.81 o 
  -2 -10   5       72.16       70.94      7.38 o 
  -1 -10   5       14.22       11.87      5.75 o 
   0 -10   5       32.71       27.41      8.85 o 
   1 -10   5        5.73       -1.29      9.65 o 
   2 -10   5        0.03        7.98      7.50 o 
   3 -10   5        9.77        8.69      7.96 o 
  -7  -9   5        5.07       34.63      8.56 o 
  -6  -9   5       41.82       38.77      9.16 o 
  -5  -9   5      137.46      105.70      8.30 o 
  -4  -9   5        0.07        7.02      5.33 o 
  -3  -9   5        0.03       -2.50      3.55 o 
  -2  -9   5        2.52       10.62      5.16 o 
  -1  -9   5       70.36       73.14      6.57 o 
   0  -9   5       32.61       35.56      5.45 o 
   1  -9   5        4.38       -0.66      2.79 o 
   2  -9   5        1.50        2.45      6.76 o 
   3  -9   5        0.28       -9.97     11.26 o 
   4  -9   5        0.30        1.37     11.90 o 
  -8  -8   5        5.05       15.97     15.76 o 
  -7  -8   5       32.93       21.84      8.04 o 
  -6  -8   5       18.10       14.94      4.50 o 
  -5  -8   5       28.24       34.09      7.05 o 
  -4  -8   5       32.99       22.28      4.67 o 
  -3  -8   5       59.97       62.68      7.56 o 
  -2  -8   5       11.13       15.40      4.63 o 
  -1  -8   5       46.67       47.25      5.05 o 
   0  -8   5       13.52       29.04      4.39 o 
   1  -8   5       21.21       24.60      7.55 o 
   2  -8   5        5.38        9.87      6.17 o 
   3  -8   5       31.67       37.64      9.97 o 
   4  -8   5       13.70        7.74      6.87 o 
   5  -8   5       20.26       38.71      8.96 o 
   6  -8   5        4.56       56.03     45.20 o 
  -9  -7   5        0.00        2.25      5.86 o 
  -8  -7   5       36.70       52.29     14.16 o 
  -7  -7   5        2.56       -2.99      4.99 o 
  -6  -7   5       38.41       42.57      5.28 o 
  -5  -7   5       13.02       12.52      3.61 o 
  -4  -7   5      544.98      534.85     15.15 o 
  -3  -7   5      754.46      707.43     23.59 o 
  -2  -7   5        0.46       12.02      9.20 o 
  -1  -7   5        3.48        8.33      4.20 o 
   0  -7   5       61.71       62.52      5.37 o 
   1  -7   5      100.89      107.19      6.44 o 
   2  -7   5      316.14      317.54     11.45 o 
   3  -7   5       13.35       21.85      4.22 o 
   4  -7   5        5.38       -2.69      4.58 o 
   5  -7   5      240.27      243.68     16.23 o 
   6  -7   5       14.97       18.14      7.81 o 
   7  -7   5        0.55       14.24      8.20 o 
  -9  -6   5        0.13        1.83      6.25 o 
  -8  -6   5       40.71       38.56     10.13 o 
  -7  -6   5       22.47       32.42      8.85 o 
  -6  -6   5       54.85       48.63      5.11 o 
  -5  -6   5       12.60       11.32      3.47 o 
  -4  -6   5      453.27      389.14     11.50 o 
  -3  -6   5      377.73      324.26     10.08 o 
  -2  -6   5      107.57      113.25      5.58 o 
  -1  -6   5        0.00        0.32      2.13 o 
   0  -6   5      366.75      343.40     10.03 o 
   1  -6   5        4.29        5.20      2.57 o 
   2  -6   5      146.34      136.26      6.32 o 
   3  -6   5      186.90      174.05     14.48 o 
   4  -6   5       89.60       77.63      5.63 o 
   5  -6   5       18.34       34.57     12.71 o 
   6  -6   5      129.77      127.78     12.64 o 
   7  -6   5        7.85       -0.91      5.67 o 
 -10  -5   5        9.59        3.95     11.90 o 
  -9  -5   5        8.24       13.66      7.62 o 
  -8  -5   5       20.88       23.88      7.03 o 
  -7  -5   5       37.47       39.02      5.24 o 
  -6  -5   5      196.65      193.64      8.46 o 
  -5  -5   5      188.87      172.56      7.18 o 
  -4  -5   5       22.87       16.83      3.01 o 
  -3  -5   5      462.80      436.46     11.48 o 
  -2  -5   5       11.38        5.14      3.41 o 
  -1  -5   5      212.15      215.26      7.00 o 
   0  -5   5       93.30       94.61      6.60 o 
   1  -5   5      111.90      107.91      5.05 o 
   2  -5   5        3.44        5.31      2.84 o 
   3  -5   5       23.71       26.45      3.56 o 
   4  -5   5        0.68        3.01      5.18 o 
   5  -5   5       51.87       60.56      5.64 o 
   6  -5   5        1.90       26.70      9.65 o 
   7  -5   5        0.43       -0.60      4.63 o 
   8  -5   5        0.05       20.91     10.94 o 
 -10  -4   5        6.51        7.28      6.91 o 
  -9  -4   5       21.24       28.24      7.73 o 
  -8  -4   5      103.91       95.66     14.96 o 
  -7  -4   5        7.97       14.30      3.85 o 
  -6  -4   5      148.97      138.00      7.22 o 
  -5  -4   5      458.45      428.94     11.35 o 
  -4  -4   5       28.01       31.21      3.79 o 
  -3  -4   5        2.00        3.14      3.51 o 
  -2  -4   5       47.61       36.65      2.86 o 
  -1  -4   5       18.89       17.50      4.37 o 
   0  -4   5      352.04      343.05      8.11 o 
   1  -4   5      658.54      632.95     12.51 o 
   2  -4   5       33.84       31.25      3.03 o 
   3  -4   5       63.70       68.04      4.31 o 
   4  -4   5       32.37       33.48      3.62 o 
   5  -4   5       77.39       90.04      8.79 o 
   6  -4   5       26.86       25.26      5.88 o 
   7  -4   5       48.34       52.38      6.36 o 
   8  -4   5       23.50       29.79     18.34 o 
   9  -4   5        2.45       -1.26      6.23 o 
 -10  -3   5        5.13        2.25      9.33 o 
  -9  -3   5        2.08       17.50      7.04 o 
  -8  -3   5       13.03        6.53      8.52 o 
  -7  -3   5      160.87      159.15      7.88 o 
  -6  -3   5      321.54      319.83     10.70 o 
  -5  -3   5        7.27       10.16      3.44 o 
  -4  -3   5      271.94      268.04      7.47 o 
  -3  -3   5        2.33        5.29      1.75 o 
  -2  -3   5      218.28      213.52      5.45 o 
  -1  -3   5      691.60      702.52     27.40 o 
   0  -3   5      326.57      361.25      7.51 o 
   1  -3   5       67.36       74.81      3.34 o 
   2  -3   5     2435.81     2430.02     32.06 o 
   3  -3   5        9.95       12.50      3.33 o 
   4  -3   5      219.84      213.80      7.44 o 
   5  -3   5       35.48       44.39      4.85 o 
   6  -3   5       18.82       18.47      4.59 o 
   7  -3   5        7.34        7.66      6.43 o 
   8  -3   5       42.03       33.29      7.09 o 
   9  -3   5       14.40       16.49      7.83 o 
 -10  -2   5        1.09        9.97     17.37 o 
  -9  -2   5       24.79       19.27      7.08 o 
  -8  -2   5      120.50      121.91     11.91 o 
  -7  -2   5       40.29       43.67      5.10 o 
  -6  -2   5        9.78       13.37      3.34 o 
  -5  -2   5        1.83        5.20      7.56 o 
  -4  -2   5        0.07        2.13      1.78 o 
  -3  -2   5      333.16      309.92      7.20 o 
  -2  -2   5       32.12       27.19      2.08 o 
   0  -2   5      181.81      195.11      4.16 o 
   1  -2   5       17.01       16.76      1.90 o 
   2  -2   5        4.66        9.70      1.79 o 
   3  -2   5      637.20      596.96     11.80 o 
   4  -2   5      142.81      145.92      5.95 o 
   5  -2   5      236.18      262.10      9.13 o 
   6  -2   5       10.49       19.80      3.88 o 
   7  -2   5       36.82       44.45      5.20 o 
   8  -2   5       66.55       75.28      7.51 o 
   9  -2   5        6.47       10.61      5.76 o 
  10  -2   5        3.11        5.15     11.58 o 
 -10  -1   5        0.06       -3.09      5.80 o 
  -9  -1   5        4.13        7.63      3.86 o 
  -8  -1   5       45.85       56.95      6.14 o 
  -7  -1   5       20.14       20.64      4.16 o 
  -6  -1   5      102.54       93.62      5.66 o 
  -5  -1   5       14.47       12.48      2.90 o 
  -4  -1   5      341.35      344.12     12.24 o 
  -3  -1   5       65.13       68.61      3.70 o 
  -2  -1   5      536.27      557.24      8.72 o 
  -1  -1   5     1738.98     1797.76     19.25 o 
   0  -1   5      808.74      758.48      7.20 o 
   1  -1   5      211.31      195.58      6.51 o 
   2  -1   5        0.54        4.14      1.68 o 
   3  -1   5       54.95       52.55      3.07 o 
   4  -1   5      162.20      152.69      5.79 o 
   5  -1   5      273.68      254.49      8.23 o 
   6  -1   5        0.81        3.76      3.52 o 
   7  -1   5      320.24      283.52     10.88 o 
   8  -1   5       15.75       21.69      4.59 o 
   9  -1   5       85.62       90.52     11.73 o 
  10  -1   5       12.29        8.55      6.72 o 
 -10   0   5        9.87       22.04     15.12 o 
  -9   0   5        6.43       -0.43      2.73 o 
  -8   0   5       25.79       40.69      5.88 o 
  -7   0   5      128.58      136.54      7.21 o 
  -6   0   5       51.31       54.60      4.86 o 
  -5   0   5      105.41      116.51      7.72 o 
  -4   0   5      126.94      113.81      4.78 o 
  -3   0   5     1751.07     2068.86     27.71 o 
  -2   0   5      660.48      657.71     10.02 o 
  -1   0   5      458.10      434.28      5.23 o 
   0   0   5     1107.60     1066.62     18.65 o 
   1   0   5       53.17       47.80      1.69 o 
   2   0   5        3.88        4.55      5.63 o 
   3   0   5        0.73       -0.70      1.39 o 
   4   0   5      248.13      233.20      7.19 o 
   5   0   5      148.42      153.42      6.89 o 
   6   0   5      166.35      174.41      8.73 o 
   7   0   5        0.06        7.01      5.02 o 
   8   0   5      113.65      129.62      8.02 o 
   9   0   5        0.29        1.82      5.74 o 
  10   0   5      106.47      143.81     17.21 o 
 -10   1   5        1.43        3.68      3.98 o 
  -9   1   5       26.70       55.89     18.71 o 
  -8   1   5        3.61        6.47      4.70 o 
  -7   1   5      319.10      322.69     11.23 o 
  -6   1   5      460.99      469.77     12.57 o 
  -5   1   5        0.10        6.89      7.54 o 
  -4   1   5      485.57      487.04     10.60 o 
  -3   1   5      465.82      542.02     10.39 o 
  -2   1   5     3080.36     3020.94     43.82 o 
  -1   1   5      196.16      193.26      3.84 o 
   0   1   5       70.45       80.80      2.19 o 
   1   1   5      284.11      296.43      4.98 o 
   2   1   5      186.02      219.08      5.62 o 
   3   1   5       79.97       75.18      3.48 o 
   4   1   5     3513.13     3555.78     43.27 o 
   5   1   5       39.62       30.71      3.16 o 
   6   1   5      208.37      211.53      7.36 o 
   7   1   5        3.65       16.41      3.67 o 
   8   1   5        3.57        5.11      3.41 o 
   9   1   5        3.71        5.79      9.65 o 
  10   1   5       12.10       21.23     13.19 o 
 -10   2   5        0.01       20.51     17.21 o 
  -9   2   5       18.42       15.01     10.49 o 
  -8   2   5        0.93        1.99      3.40 o 
  -7   2   5     1066.20     1057.58     23.76 o 
  -6   2   5      361.13      378.09     11.16 o 
  -5   2   5      540.35      533.19     12.40 o 
  -4   2   5        1.28        3.91      1.86 o 
  -3   2   5     4417.83     4961.34     52.81 o 
  -2   2   5     2176.45     2391.44     27.25 o 
  -1   2   5       12.37       18.14      2.25 o 
   0   2   5       27.46       28.53      2.53 o 
   1   2   5     1132.91     1197.12     16.68 o 
   2   2   5     2974.39     3283.76     33.85 o 
   3   2   5     1527.18     1628.33     21.45 o 
   4   2   5     3774.07     3971.68    112.08 o 
   5   2   5     1998.33     2015.78     28.84 o 
   6   2   5      189.87      174.45      6.65 o 
   7   2   5      381.28      338.34     12.24 o 
   8   2   5        0.24       -1.70      4.17 o 
   9   2   5        7.64       29.15      7.96 o 
  10   2   5        0.39       -3.40      7.40 o 
  -9   3   5      119.44      119.75     12.09 o 
  -8   3   5        7.48        1.67      3.35 o 
  -7   3   5        4.86        7.94      4.75 o 
  -6   3   5      380.58      369.69     11.23 o 
  -5   3   5       48.10       53.81      4.00 o 
  -4   3   5      251.40      266.00      8.78 o 
  -3   3   5      236.97      262.99      6.66 o 
  -2   3   5      563.29      620.90     10.71 o 
  -1   3   5      544.58      589.25      9.88 o 
   0   3   5      512.96      535.70      9.18 o 
   1   3   5      107.37       82.43      3.15 o 
   2   3   5     2364.78     2582.76     29.32 o 
   3   3   5      920.67      915.54     14.17 o 
   4   3   5     1171.10     1135.60     21.03 o 
   5   3   5        9.59        9.48      2.92 o 
   6   3   5      422.90      407.57     20.49 o 
   7   3   5       35.45       62.76      8.42 o 
   8   3   5       13.96        8.69      9.01 o 
   9   3   5        1.45       -4.18      8.36 o 
  10   3   5        5.87        8.69      7.28 o 
  -9   4   5        0.53       -0.64      8.04 o 
  -8   4   5      141.68      137.16     13.19 o 
  -7   4   5       11.25       25.26      4.18 o 
  -6   4   5      955.68      919.90     31.98 o 
  -5   4   5       58.83       51.98      7.16 o 
  -4   4   5      117.02      115.99      4.60 o 
  -3   4   5       28.30       22.58      2.36 o 
  -2   4   5      618.93      629.44     11.14 o 
  -1   4   5      721.36      836.47     13.53 o 
   0   4   5      818.01      806.02     13.00 o 
   1   4   5       74.99       83.07      3.59 o 
   2   4   5      243.67      239.41      6.17 o 
   3   4   5      299.81      370.56      8.03 o 
   4   4   5      418.77      441.69      9.13 o 
   5   4   5       90.44       72.98      4.92 o 
   6   4   5       37.73       29.64      6.14 o 
   7   4   5       21.97       20.42      6.94 o 
   8   4   5      198.14      214.22     18.18 o 
   9   4   5       16.90       27.35     13.03 o 
  10   4   5       89.48      101.14     13.64 o 
  -9   5   5       48.16       51.68     18.82 o 
  -8   5   5       58.89       92.33     17.05 o 
  -7   5   5       76.11       98.67     19.79 o 
  -6   5   5       29.07       51.56     10.62 o 
  -5   5   5      631.57      632.94     22.63 o 
  -4   5   5      579.73      506.60     25.05 o 
  -3   5   5       77.05       68.56      7.82 o 
  -2   5   5        8.99       12.91      1.94 o 
  -1   5   5      161.53      166.22      7.08 o 
   0   5   5      280.69      305.15      7.71 o 
   1   5   5     1614.50     1616.64     37.16 o 
   2   5   5       61.74       66.09      3.59 o 
   3   5   5      501.99      474.30      9.95 o 
   4   5   5      402.19      410.84     10.39 o 
   5   5   5        0.02        8.14      4.30 o 
   6   5   5       56.81       69.18      7.24 o 
   7   5   5        1.28       -2.21      6.11 o 
   8   5   5      240.84      246.80     16.53 o 
   9   5   5        3.87       14.95      7.69 o 
  10   5   5       11.40       20.27      9.33 o 
  -8   6   5       17.42       26.26      8.61 o 
  -7   6   5      121.90      101.72     14.48 o 
  -6   6   5        2.25       -4.50      7.40 o 
  -5   6   5       28.04       27.31      6.64 o 
  -4   6   5       30.64       31.77      6.71 o 
  -3   6   5      813.09      845.10     24.66 o 
  -2   6   5       28.54       29.82      2.93 o 
  -1   6   5        7.04       12.51      2.21 o 
   0   6   5       12.13       17.38      3.10 o 
   1   6   5       56.43       76.44      5.86 o 
   2   6   5      113.79      139.97      5.48 o 
   3   6   5      224.00      207.19      6.58 o 
   4   6   5        3.09       -1.41      1.65 o 
   5   6   5       99.15      109.15      8.41 o 
   6   6   5       19.30       26.96      7.72 o 
   7   6   5      124.36      133.74     12.55 o 
   8   6   5      136.40      125.63     13.08 o 
   9   6   5        1.07       13.48     21.56 o 
  10   6   5        1.16       -6.75      8.18 o 
  -8   7   5        0.22       23.49     13.51 o 
  -7   7   5       31.81       31.06      8.79 o 
  -6   7   5       38.96       55.44     10.46 o 
  -5   7   5       12.29       12.57      9.33 o 
  -4   7   5       11.20       13.22      8.53 o 
  -3   7   5       48.03       39.73      7.37 o 
  -2   7   5      262.39      276.34     12.73 o 
  -1   7   5       30.37       29.39      6.70 o 
   0   7   5       60.82       81.25      5.27 o 
   1   7   5        6.80        8.99      2.61 o 
   2   7   5        0.39        5.35      3.70 o 
   3   7   5      559.78      497.96     12.10 o 
   4   7   5      109.35      118.61      5.56 o 
   5   7   5        0.01       -7.72      7.40 o 
   6   7   5      107.48      117.26     10.66 o 
   7   7   5        4.84       18.77      6.36 o 
   8   7   5        4.00        4.03      5.80 o 
   9   7   5       73.10       76.45     16.41 o 
  10   7   5        2.26        1.29      7.05 o 
  -7   8   5       11.25       12.51      8.64 o 
  -6   8   5       62.16       70.16     10.99 o 
  -5   8   5       32.97       41.08      9.07 o 
  -4   8   5       19.65       31.69     16.73 o 
  -3   8   5        0.54        2.25      5.23 o 
  -2   8   5       87.37       93.21      9.89 o 
  -1   8   5       14.64       15.02      2.60 o 
   0   8   5      505.09      485.78     12.15 o 
   1   8   5       84.02       81.14     10.91 o 
   2   8   5      418.81      433.11     13.41 o 
   3   8   5        1.13       -2.86      3.22 o 
   4   8   5        0.57        8.73      3.00 o 
   5   8   5        0.27       -0.51      3.85 o 
   6   8   5        0.01       -3.22      7.08 o 
   7   8   5       48.74       49.67      9.65 o 
   8   8   5       58.67       74.83     18.02 o 
   9   8   5       17.74       33.15      9.66 o 
  -6   9   5       23.69       33.62     10.46 o 
  -5   9   5        4.83       14.96     11.10 o 
  -4   9   5        0.09       10.94     10.62 o 
  -3   9   5        2.43       13.45     16.09 o 
  -2   9   5       31.46       33.71     10.78 o 
  -1   9   5      234.46      209.85     13.75 o 
   0   9   5        2.93        3.43      2.50 o 
   1   9   5      244.90      241.01      9.30 o 
   2   9   5       36.22       33.43      4.48 o 
   3   9   5       13.34       12.68      3.34 o 
   4   9   5        1.66        4.00      4.59 o 
   5   9   5       41.12       47.77      8.74 o 
   6   9   5       57.36       34.77      9.65 o 
   7   9   5       10.96      180.82    112.28 o 
   8   9   5        5.38        8.45      8.53 o 
   9   9   5       22.39       32.31     10.03 o 
  -5  10   5       53.18       96.98     14.55 o 
  -4  10   5        5.01       -2.25      7.40 o 
  -3  10   5        4.44       11.89      7.62 o 
  -2  10   5       65.21       63.75      9.88 o 
  -1  10   5      173.62      165.08     13.37 o 
   0  10   5       48.95       35.05     13.35 o 
   1  10   5       33.86       41.60      5.05 o 
   2  10   5       57.61       61.06      7.87 o 
   3  10   5       13.41       12.69      3.91 o 
   4  10   5      154.69      163.95      9.22 o 
   5  10   5       81.37       85.62     21.23 o 
   6  10   5       87.61       98.33     12.03 o 
   7  10   5       71.20       77.84     12.00 o 
   8  10   5        0.02        2.55      6.32 o 
  -4  11   5       80.25       72.01     12.94 o 
  -3  11   5        0.01        0.97      8.69 o 
  -2  11   5        1.98        8.28      7.62 o 
  -1  11   5        1.76        5.53      8.53 o 
   0  11   5        2.12       20.97      7.87 o 
   1  11   5        0.14        5.24      7.72 o 
   2  11   5        5.00        3.09      3.31 o 
   3  11   5       37.37       21.75      5.18 o 
   4  11   5        5.87        1.35      6.01 o 
   5  11   5        0.47        5.76      6.49 o 
   6  11   5      132.24      155.12     14.91 o 
   7  11   5        1.10        1.46      6.59 o 
  -2  12   5        6.85       17.78     10.30 o 
  -1  12   5        0.08       -1.81      6.69 o 
   0  12   5       39.05       25.56      9.11 o 
   1  12   5        6.79       12.58     14.16 o 
   2  12   5       10.60       26.33      8.15 o 
   3  12   5       58.94       59.29     12.99 o 
   4  12   5       20.51       37.33      8.81 o 
   5  12   5       26.33       30.83     10.78 o 
   6  12   5        6.74        1.69      6.26 o 
   1  13   5       77.00       78.38     14.00 o 
   2  13   5        2.77        1.38      6.18 o 
   3  13   5        7.51        5.79     10.94 o 
  -5 -10   6      148.78      124.65     12.39 o 
  -4 -10   6        3.76        1.12      3.84 o 
  -3 -10   6       10.60        0.79      3.59 o 
  -2 -10   6       19.39       20.87      5.76 o 
  -1 -10   6       45.51       52.00      9.96 o 
   0 -10   6        1.08       12.79      6.90 o 
   1 -10   6        2.01       14.34     13.67 o 
   2 -10   6        4.93       14.56     18.98 o 
  -7  -9   6        1.56        8.36      9.65 o 
  -6  -9   6       82.58       79.89     10.58 o 
  -5  -9   6      111.75       92.83      8.44 o 
  -4  -9   6      289.79      293.05     13.34 o 
  -3  -9   6        6.48       13.12      5.55 o 
  -2  -9   6       38.37       37.60      5.57 o 
  -1  -9   6       14.94       14.10      4.62 o 
   0  -9   6        1.15        0.16      4.33 o 
   1  -9   6        1.91       11.54      4.47 o 
   2  -9   6       26.95       13.67      7.20 o 
   3  -9   6        0.00       12.76      8.36 o 
   4  -9   6      102.18      107.47     13.81 o 
  -8  -8   6        5.53        3.30      6.11 o 
  -7  -8   6        3.19       -1.09      4.40 o 
  -6  -8   6        6.33        2.71      4.14 o 
  -5  -8   6      241.34      202.01     10.65 o 
  -4  -8   6       16.35       16.54      4.22 o 
  -3  -8   6       38.66       29.83      4.88 o 
  -2  -8   6       87.84       93.67      7.27 o 
  -1  -8   6       31.62       34.33      6.34 o 
   0  -8   6        3.30       10.60      5.00 o 
   1  -8   6       20.92       23.21      4.90 o 
   2  -8   6       27.66       39.71      5.79 o 
   3  -8   6       56.46       40.20     11.26 o 
   4  -8   6        4.27        3.24     15.60 o 
   5  -8   6       15.30       42.98     11.10 o 
  -8  -7   6        0.29       20.82     10.78 o 
  -7  -7   6       38.42       46.86      8.79 o 
  -6  -7   6       28.42       33.68      5.33 o 
  -5  -7   6        4.98       -0.57      4.83 o 
  -4  -7   6       16.42       12.21      9.33 o 
  -3  -7   6       31.73       36.60      5.03 o 
  -2  -7   6        3.89        0.84      4.67 o 
  -1  -7   6      169.67      154.37      7.58 o 
   0  -7   6        0.73        1.25      2.47 o 
   1  -7   6        2.72        6.67      5.25 o 
   2  -7   6      173.50      194.56     12.57 o 
   3  -7   6       36.33       28.04      4.41 o 
   4  -7   6       66.43       45.33     14.00 o 
   5  -7   6        0.08       18.45     16.25 o 
   6  -7   6        9.45        9.97      7.72 o 
  -9  -6   6        0.10        8.74      7.69 o 
  -8  -6   6       19.78       42.03      8.39 o 
  -7  -6   6        0.06       -0.50      3.12 o 
  -6  -6   6       46.41       52.95      5.80 o 
  -5  -6   6       12.86        8.51      3.51 o 
  -4  -6   6       12.04        9.50      3.28 o 
  -3  -6   6       61.82       59.83      4.99 o 
  -2  -6   6       10.09       20.87      3.55 o 
  -1  -6   6       27.20       28.25      4.41 o 
   0  -6   6      415.36      418.22     11.87 o 
   1  -6   6        5.33        9.04      3.27 o 
   2  -6   6       12.38       23.68      3.87 o 
   3  -6   6       57.92       73.11      5.60 o 
   4  -6   6       63.81       56.22      5.63 o 
   5  -6   6      263.87      275.44     16.54 o 
   6  -6   6        1.20       -0.13      4.87 o 
   7  -6   6        4.01       13.38      7.44 o 
  -9  -5   6        2.86        3.03      6.46 o 
  -8  -5   6       20.35       23.40      7.01 o 
  -7  -5   6        4.84       -2.66      3.17 o 
  -6  -5   6      204.16      198.29      8.93 o 
  -5  -5   6       44.27       42.49      4.39 o 
  -4  -5   6        0.29       -0.91      2.05 o 
  -3  -5   6      218.91      213.94     16.61 o 
  -2  -5   6       94.66      100.64      5.02 o 
  -1  -5   6        2.37       -0.99      1.91 o 
   0  -5   6        4.49       14.66      5.35 o 
   1  -5   6      124.04      107.79      7.51 o 
   2  -5   6       30.32       23.48      3.36 o 
   3  -5   6        3.01        9.43      5.51 o 
   4  -5   6      148.29      125.35      7.01 o 
   5  -5   6        5.74        5.68      3.73 o 
   6  -5   6      239.59      206.91     18.57 o 
   7  -5   6        2.04        2.25      6.18 o 
   8  -5   6       14.10       35.98     10.94 o 
 -10  -4   6        5.84        5.58      8.04 o 
  -9  -4   6        0.02        3.22      5.40 o 
  -8  -4   6       35.35       28.38      5.19 o 
  -7  -4   6        7.70       12.70      4.15 o 
  -6  -4   6      344.28      324.03     11.34 o 
  -5  -4   6      990.56      902.93     19.50 o 
  -4  -4   6       44.09       39.92      3.80 o 
  -3  -4   6      248.68      248.61      7.24 o 
  -2  -4   6       45.85       45.92      3.18 o 
  -1  -4   6        2.71        7.71      3.18 o 
   0  -4   6      201.44      184.64      5.82 o 
   1  -4   6      190.38      216.59      6.77 o 
   2  -4   6       71.31       61.06      3.92 o 
   3  -4   6      185.99      203.76      7.49 o 
   4  -4   6        2.88       -1.53      2.40 o 
   5  -4   6       30.33       42.82      4.96 o 
   6  -4   6       47.55       50.39      5.94 o 
   7  -4   6      114.04      138.30     14.04 o 
   8  -4   6        5.35        0.00      6.43 o 
 -10  -3   6        0.84       13.82     16.73 o 
  -9  -3   6       61.92       68.95      9.67 o 
  -8  -3   6        0.08       -5.25      4.63 o 
  -7  -3   6       16.76       16.00      5.93 o 
  -6  -3   6      113.83      122.80      7.10 o 
  -5  -3   6      503.19      477.07     12.54 o 
  -4  -3   6       72.32       80.04      4.37 o 
  -3  -3   6      112.89      108.27      9.06 o 
  -2  -3   6        8.01       10.29      2.35 o 
  -1  -3   6       16.73       12.17      1.69 o 
   0  -3   6       12.73       17.45      2.67 o 
   1  -3   6      922.60      973.38     15.83 o 
   2  -3   6      302.77      290.91      7.76 o 
   3  -3   6      157.13      195.69      6.96 o 
   4  -3   6      128.48       95.41      5.54 o 
   5  -3   6       25.66       48.65      9.19 o 
   6  -3   6      110.72      102.25      6.54 o 
   7  -3   6       47.84       32.53      7.42 o 
   8  -3   6       22.65       18.89      5.19 o 
   9  -3   6       46.61       43.41      9.81 o 
 -10  -2   6       25.86       15.33      7.87 o 
  -9  -2   6        6.03        0.59      3.43 o 
  -8  -2   6      164.93      172.39      9.31 o 
  -7  -2   6       19.86       30.92      4.71 o 
  -6  -2   6      176.81      185.19     15.37 o 
  -5  -2   6       15.78       22.50      3.30 o 
  -4  -2   6        0.02       -0.35      2.36 o 
  -3  -2   6        0.33        0.43      1.92 o 
  -2  -2   6      424.63      424.73      8.01 o 
  -1  -2   6       63.16       61.66      2.29 o 
   0  -2   6      156.49      133.82      6.91 o 
   1  -2   6      529.59      556.62      9.29 o 
   2  -2   6     1140.55     1034.20     29.30 o 
   3  -2   6       18.39       10.49      2.30 o 
   4  -2   6      120.43       93.67      6.46 o 
   5  -2   6        5.88       13.37      3.44 o 
   6  -2   6       16.99       25.65      4.39 o 
   7  -2   6       24.63       26.54      5.39 o 
   8  -2   6        0.39        9.43      5.18 o 
   9  -2   6       52.14       42.66      6.96 o 
 -10  -1   6       29.04       31.92      8.26 o 
  -9  -1   6      193.77      197.79     12.30 o 
  -8  -1   6      127.32      142.14      8.65 o 
  -7  -1   6      194.05      194.24     12.23 o 
  -6  -1   6       58.40       58.84      7.12 o 
  -5  -1   6      151.64      157.67     10.62 o 
  -4  -1   6     1144.68     1075.10     19.03 o 
  -3  -1   6      230.89      261.88      6.91 o 
  -2  -1   6      305.77      298.39      5.97 o 
  -1  -1   6       64.22       53.66      1.53 o 
   0  -1   6       27.23       36.28      3.71 o 
   1  -1   6      124.21      138.53      3.61 o 
   2  -1   6       90.50      118.58      6.14 o 
   3  -1   6      329.01      359.08      8.45 o 
   4  -1   6       92.93      112.02      7.14 o 
   5  -1   6      130.48      152.09      6.79 o 
   6  -1   6      527.99      579.73     21.15 o 
   7  -1   6        0.08       -2.02      3.54 o 
   8  -1   6        3.29       -0.54      3.12 o 
   9  -1   6        0.14       -3.53      6.43 o 
  10  -1   6        0.25        4.83      8.04 o 
 -10   0   6       28.39       22.58      7.27 o 
  -9   0   6       30.05       24.87      5.29 o 
  -8   0   6      413.14      397.66     13.94 o 
  -7   0   6       96.25       86.89      8.57 o 
  -6   0   6        0.45        0.60      2.36 o 
  -5   0   6       88.25       99.94      5.18 o 
  -4   0   6      501.16      561.17     12.24 o 
  -3   0   6     1427.36     1457.64     21.18 o 
  -2   0   6        0.56        5.03      2.70 o 
  -1   0   6      116.45      143.32      2.39 o 
   0   0   6        1.13        0.68      2.09 o 
   1   0   6        0.00        3.29      2.75 o 
   2   0   6      183.70      187.99      5.00 o 
   3   0   6       39.36       30.66      4.65 o 
   4   0   6       57.33       66.29      4.08 o 
   5   0   6      368.31      311.96      9.40 o 
   6   0   6       68.28       53.50      4.90 o 
   7   0   6      131.19      143.29      7.57 o 
   8   0   6       10.66        2.96      6.11 o 
   9   0   6        6.21        7.02      4.76 o 
  10   0   6       11.58       22.15      8.49 o 
 -10   1   6        9.40       16.85     15.19 o 
  -9   1   6        5.78        5.78      4.18 o 
  -8   1   6       15.22       22.42      5.24 o 
  -7   1   6       62.38       53.29      5.76 o 
  -6   1   6       53.40       52.14      9.03 o 
  -5   1   6        0.15        7.88      3.53 o 
  -4   1   6      696.92      760.80     15.06 o 
  -3   1   6       58.71       71.66      5.35 o 
  -2   1   6       41.07       42.86      2.73 o 
  -1   1   6     2561.87     2810.55     26.91 o 
   0   1   6      226.75      240.17      3.92 o 
   1   1   6       14.69       13.57      2.59 o 
   2   1   6      821.96      906.09     18.45 o 
   3   1   6      144.91      143.17      4.84 o 
   4   1   6      154.76      155.54      7.25 o 
   5   1   6       84.96       87.22      4.74 o 
   6   1   6      334.57      287.51     13.75 o 
   7   1   6       19.61       23.75      4.11 o 
   8   1   6       38.21       45.18      6.64 o 
   9   1   6       27.25       30.68      8.19 o 
  10   1   6        6.25        3.01     10.78 o 
 -10   2   6       44.08       30.56     11.90 o 
  -9   2   6        0.02        5.46      3.72 o 
  -8   2   6       33.96       39.29      5.57 o 
  -7   2   6      172.93      178.54      8.83 o 
  -6   2   6      461.09      467.16     13.35 o 
  -5   2   6        0.73        1.61      5.15 o 
  -4   2   6       39.90       50.01      3.78 o 
  -3   2   6        3.46       -0.06      1.29 o 
  -2   2   6      760.28      854.04     13.56 o 
  -1   2   6        3.97       14.93      1.99 o 
   0   2   6      447.60      410.45      7.15 o 
   1   2   6        4.89        9.48      1.60 o 
   2   2   6     3235.14     3491.23     37.83 o 
   3   2   6     1117.98     1210.41     18.52 o 
   4   2   6     2055.55     2154.56     36.09 o 
   5   2   6       35.96       30.11      4.43 o 
   6   2   6       16.94       23.69      3.99 o 
   7   2   6     1130.82     1148.69     38.49 o 
   8   2   6       45.28       59.90      8.88 o 
   9   2   6       29.10       34.24      8.33 o 
  10   2   6        8.48       -8.67      6.91 o 
  -9   3   6       44.61       49.35      9.52 o 
  -8   3   6        0.30        9.19      4.89 o 
  -7   3   6       91.38       94.72      6.95 o 
  -6   3   6      144.40      136.40      7.88 o 
  -5   3   6       26.86       33.02      3.60 o 
  -4   3   6      230.31      234.92      8.51 o 
  -3   3   6      154.85      141.94      4.94 o 
  -2   3   6      511.22      557.79     10.61 o 
  -1   3   6        6.93        7.59      3.76 o 
   0   3   6        4.84        8.68      2.20 o 
   1   3   6      327.32      312.24      6.64 o 
   2   3   6      379.25      442.07     10.24 o 
   3   3   6      499.60      572.68     11.11 o 
   4   3   6      403.86      408.59     10.84 o 
   5   3   6      304.86      294.61      8.30 o 
   6   3   6      843.15      779.03     18.32 o 
   7   3   6      261.70      229.46      9.16 o 
   8   3   6        0.01       -3.31      5.57 o 
   9   3   6       28.20       38.17     14.48 o 
  10   3   6       11.17       22.05     27.35 o 
  -9   4   6        5.04       29.44      8.64 o 
  -8   4   6        2.80       -2.37      5.11 o 
  -7   4   6        3.45        3.01      4.83 o 
  -6   4   6       15.70        8.97      5.09 o 
  -5   4   6        9.60       16.00      3.29 o 
  -4   4   6        6.06        4.74      3.47 o 
  -3   4   6      277.48      255.97      7.25 o 
  -2   4   6       78.09       99.07      4.22 o 
  -1   4   6      246.60      193.56      5.74 o 
   0   4   6       13.21       20.17      2.45 o 
   1   4   6      297.74      275.59      6.97 o 
   2   4   6      269.86      258.33      6.82 o 
   3   4   6      410.45      394.79      9.05 o 
   4   4   6       20.91       21.83      4.11 o 
   5   4   6      324.66      297.26      9.79 o 
   6   4   6      310.71      287.40     10.74 o 
   7   4   6      122.26      128.96     11.35 o 
   8   4   6        6.66       13.51      9.65 o 
   9   4   6        2.04       -0.64      7.40 o 
  10   4   6        6.23       13.59     16.09 o 
  -9   5   6       11.47       27.20     10.23 o 
  -8   5   6       28.42       39.96     10.00 o 
  -7   5   6       36.46       29.50      7.60 o 
  -6   5   6      136.56      124.08     11.02 o 
  -5   5   6        0.35       13.85     12.14 o 
  -4   5   6      240.22      213.34      7.04 o 
  -3   5   6      158.73      151.54      6.98 o 
  -2   5   6      160.19      160.52      5.77 o 
  -1   5   6       24.26       28.28      2.79 o 
   0   5   6       11.44       13.55      2.57 o 
   1   5   6      788.07      766.40     16.90 o 
   2   5   6       83.72       81.47      4.24 o 
   3   5   6      412.43      369.41      9.35 o 
   4   5   6       14.59       11.25      2.67 o 
   5   5   6        5.28        7.04      2.14 o 
   6   5   6       56.01       57.68     15.12 o 
   7   5   6       49.07       40.82      8.05 o 
   8   5   6       54.38       47.11      9.32 o 
   9   5   6        0.13       14.62      8.28 o 
  10   5   6       28.56       49.24     13.83 o 
  -8   6   6       95.63      102.10     13.75 o 
  -7   6   6        0.15       -4.80      6.55 o 
  -6   6   6        5.91        7.44      5.77 o 
  -5   6   6      102.79      104.37     10.11 o 
  -4   6   6       79.53       83.03      9.09 o 
  -3   6   6       28.88       27.48      3.38 o 
  -2   6   6        5.75        8.10      7.40 o 
  -1   6   6       49.75       33.12      3.41 o 
   0   6   6      191.09      170.91      6.50 o 
   1   6   6      113.89      107.97      5.11 o 
   2   6   6       14.19       25.14      3.25 o 
   3   6   6        7.33       12.77      2.92 o 
   4   6   6       51.77       52.80      7.74 o 
   5   6   6       68.62       63.92      5.21 o 
   6   6   6       35.47       53.41     13.35 o 
   7   6   6      130.34      140.98     20.75 o 
   8   6   6      152.62      145.38     13.24 o 
   9   6   6        0.50        5.70      7.50 o 
  10   6   6       23.29       28.65     10.21 o 
  -7   7   6       75.27       79.80     11.75 o 
  -6   7   6        3.18        2.11      5.33 o 
  -5   7   6       45.40       36.95      8.74 o 
  -4   7   6        3.30       12.71      8.85 o 
  -3   7   6        8.96       16.09      6.43 o 
  -2   7   6      146.07      117.80      8.96 o 
  -1   7   6       65.36       75.63      4.68 o 
   0   7   6       64.01       48.85      3.98 o 
   1   7   6      100.33       95.08      5.19 o 
   2   7   6      111.11      117.48      5.82 o 
   3   7   6      216.47      206.13      7.57 o 
   4   7   6       11.94       13.17      2.99 o 
   5   7   6       26.38       22.13      2.83 o 
   6   7   6       63.69       71.25      9.29 o 
   7   7   6        0.54        0.64      6.76 o 
   8   7   6       27.33       36.84      9.42 o 
   9   7   6       74.25       81.14     13.08 o 
  10   7   6        3.40        4.74      8.53 o 
  -7   8   6       25.35       38.86     11.14 o 
  -6   8   6       10.68       11.72      8.18 o 
  -5   8   6       19.44       32.25     28.31 o 
  -4   8   6        4.01       19.31      8.69 o 
  -3   8   6      152.27      156.84     16.89 o 
  -2   8   6        8.50        5.41     11.74 o 
  -1   8   6       88.82       86.31     10.52 o 
   0   8   6        0.20        1.63      4.78 o 
   1   8   6      120.31      123.15      6.29 o 
   2   8   6       61.43       59.66      5.07 o 
   3   8   6        3.69       12.98      3.20 o 
   4   8   6       16.08       24.60      7.54 o 
   5   8   6       21.77       22.20      6.60 o 
   6   8   6        1.04        8.60      6.13 o 
   7   8   6       55.59       66.88     12.71 o 
   8   8   6       16.75       32.74     13.83 o 
   9   8   6       49.16       54.45     13.03 o 
  -6   9   6        1.26        8.45      7.72 o 
  -5   9   6        7.76       10.43      7.95 o 
  -4   9   6       22.01       37.15      8.98 o 
  -3   9   6       14.82       18.98      7.73 o 
  -2   9   6      372.61      369.75     18.99 o 
  -1   9   6       65.64       80.23      9.32 o 
   0   9   6      167.10      165.12      8.70 o 
   1   9   6       55.10       54.05      7.66 o 
   2   9   6       42.39       34.55      5.01 o 
   3   9   6       40.63       39.33      4.84 o 
   4   9   6       80.47       69.41      5.62 o 
   5   9   6       14.95       23.37      6.71 o 
   6   9   6       68.38       64.68     10.46 o 
   7   9   6        4.39       40.06     32.82 o 
   8   9   6       34.56       45.68     10.43 o 
   9   9   6        4.78       19.25     15.28 o 
  -5  10   6        3.07       16.39      9.55 o 
  -4  10   6       84.24       85.31     13.35 o 
  -3  10   6        0.18       16.04      8.07 o 
  -2  10   6        1.49       17.86     13.35 o 
  -1  10   6      345.78      353.16     20.11 o 
   0  10   6       24.59       39.04     10.78 o 
   1  10   6        9.00        9.49      3.60 o 
   2  10   6      217.50      224.79     10.42 o 
   3  10   6      290.05      307.83     11.77 o 
   4  10   6      210.63      201.15     10.11 o 
   5  10   6       23.86       20.08     13.35 o 
   6  10   6      223.82      246.92     32.66 o 
   7  10   6        7.64       12.71      8.41 o 
   8  10   6        0.19       -0.87      6.25 o 
  -4  11   6        0.01       25.90     10.92 o 
  -3  11   6       56.57       44.72     11.60 o 
  -2  11   6        2.78        3.07      6.69 o 
  -1  11   6       22.00       22.45      9.33 o 
   0  11   6       27.76       22.13      8.47 o 
   1  11   6       11.19        9.65      6.42 o 
   2  11   6        1.22       11.69      4.83 o 
   3  11   6      594.12      536.84     17.98 o 
   4  11   6      186.27      166.96      9.84 o 
   5  11   6       76.50       82.30     10.99 o 
   6  11   6       79.77       68.56     11.25 o 
   7  11   6       49.28       56.78     12.32 o 
  -2  12   6        0.66       -0.86      6.71 o 
  -1  12   6        4.62       21.58     13.03 o 
   0  12   6       12.83        3.96      6.60 o 
   1  12   6       30.63       40.50      9.51 o 
   2  12   6       46.52       36.08      9.73 o 
   3  12   6       33.65       30.19      5.87 o 
   4  12   6       39.16       60.95     12.39 o 
   5  12   6        8.60        9.52      7.38 o 
   6  12   6       43.37       29.87     15.76 o 
   2  13   6        9.04       27.57     18.34 o 
  -4 -10   7       24.56       32.99     13.84 o 
  -3 -10   7        6.90       11.18      5.97 o 
  -2 -10   7        4.28       -0.64      4.09 o 
  -1 -10   7        0.94        9.18      5.80 o 
   0 -10   7        3.47       13.33     10.62 o 
  -6  -9   7        3.62        4.93      6.07 o 
  -5  -9   7       77.12       87.47      8.12 o 
  -4  -9   7       14.20        9.79      7.85 o 
  -3  -9   7        0.51        2.83      5.25 o 
  -2  -9   7       10.39       14.63      8.76 o 
  -1  -9   7        3.30        8.68      4.89 o 
   0  -9   7       65.65       64.60      7.36 o 
   1  -9   7       25.28       80.23     37.94 o 
   2  -9   7        2.37        3.38      8.69 o 
   3  -9   7       34.64       34.75      9.10 o 
  -7  -8   7        0.13       36.05     18.50 o 
  -6  -8   7        6.42        3.19      4.00 o 
  -5  -8   7        0.13        5.20      3.70 o 
  -4  -8   7       76.50       71.96      8.32 o 
  -3  -8   7       53.02       55.72      9.72 o 
  -2  -8   7        3.71       28.17     14.90 o 
  -1  -8   7        0.10       16.19      5.02 o 
   0  -8   7        0.47        1.80      3.18 o 
   1  -8   7        4.45       10.93      5.61 o 
   2  -8   7       50.32       49.94      6.06 o 
   3  -8   7        4.65        4.78      5.50 o 
   4  -8   7       36.78       47.04     13.19 o 
  -8  -7   7        7.22       -2.57      8.04 o 
  -7  -7   7        0.90       -1.94      4.70 o 
  -6  -7   7        0.66        5.32      7.85 o 
  -5  -7   7       12.03       22.48      5.24 o 
  -4  -7   7       32.79       45.63      5.93 o 
  -3  -7   7       30.71       24.63      4.13 o 
  -2  -7   7       78.37       90.67     12.12 o 
  -1  -7   7       10.12        8.95      6.43 o 
   0  -7   7        0.05        4.09      3.27 o 
   1  -7   7        0.01       -2.71      3.10 o 
   2  -7   7        6.02        8.81      7.91 o 
   3  -7   7       17.52       23.68      4.60 o 
   4  -7   7       75.25       87.08     10.36 o 
   5  -7   7       25.31       38.04     14.80 o 
  -8  -6   7        4.21       -1.20      5.17 o 
  -7  -6   7        0.04        0.16      3.52 o 
  -6  -6   7        2.64       12.24      4.40 o 
  -5  -6   7        7.39        2.09      7.72 o 
  -4  -6   7        0.02       13.26      4.22 o 
  -3  -6   7       86.86       74.17      5.29 o 
  -2  -6   7        1.57        3.24      3.19 o 
  -1  -6   7       83.80       75.32      6.66 o 
   0  -6   7       11.21        8.46      3.16 o 
   1  -6   7       14.17       20.32      6.31 o 
   2  -6   7        0.05        2.93      2.81 o 
   3  -6   7        4.56        3.14      2.94 o 
   4  -6   7       50.76       55.17      7.17 o 
   5  -6   7      108.23      119.84     12.23 o 
   6  -6   7       17.01       13.93      7.31 o 
  -9  -5   7       10.93       -0.14      9.97 o 
  -8  -5   7        6.28       -3.80      5.33 o 
  -7  -5   7       15.06       11.59      9.48 o 
  -6  -5   7       32.72       23.68      4.41 o 
  -5  -5   7        0.47        9.39      5.47 o 
  -4  -5   7       23.41       20.74      3.80 o 
  -3  -5   7        1.71        1.66      2.08 o 
  -2  -5   7       41.79       54.00      6.51 o 
  -1  -5   7       38.46       46.15      3.82 o 
   0  -5   7        2.92       12.81      3.10 o 
   1  -5   7      188.38      190.47      7.61 o 
   2  -5   7       26.97       21.13      3.59 o 
   3  -5   7       95.25       91.20      7.32 o 
   4  -5   7      108.67      108.55      6.83 o 
   5  -5   7       10.79       20.98      5.10 o 
   6  -5   7        5.94        8.30      4.63 o 
   7  -5   7        0.90       -4.28      6.01 o 
  -9  -4   7        0.03       25.92      8.85 o 
  -8  -4   7       22.30       20.95      5.01 o 
  -7  -4   7       38.00       39.76      5.48 o 
  -6  -4   7      104.28       95.28      6.43 o 
  -5  -4   7       67.61       66.28      5.38 o 
  -4  -4   7        9.89       12.05      3.43 o 
  -3  -4   7      134.80      136.66      9.57 o 
  -2  -4   7       68.31       64.14      3.89 o 
  -1  -4   7       47.87       49.72      3.48 o 
   0  -4   7       46.46       44.93      5.21 o 
   1  -4   7       34.40       35.47      3.35 o 
   2  -4   7      191.70      167.37      6.69 o 
   3  -4   7       73.82       74.31      5.61 o 
   4  -4   7      138.34      138.49      6.92 o 
   5  -4   7        0.84       -0.05      2.77 o 
   6  -4   7       47.82       62.10      6.24 o 
   7  -4   7        2.84        6.65      4.79 o 
   8  -4   7        0.66        3.22      8.36 o 
  -9  -3   7       79.71       84.99     10.81 o 
  -8  -3   7        3.77        6.88      4.12 o 
  -7  -3   7       15.82       13.70      4.11 o 
  -6  -3   7       11.09       15.57      3.65 o 
  -5  -3   7     1192.06     1146.19     23.73 o 
  -4  -3   7      213.91      191.11      7.89 o 
  -3  -3   7       20.73       20.79      4.96 o 
  -2  -3   7      415.74      379.21     12.23 o 
  -1  -3   7        4.27       -0.21      2.38 o 
   0  -3   7        4.14        7.77      2.42 o 
   1  -3   7      316.53      311.92     16.09 o 
   2  -3   7       95.62       96.44      4.84 o 
   3  -3   7        7.47       11.45      2.76 o 
   4  -3   7      383.56      372.27     11.60 o 
   5  -3   7      132.50      128.73     10.53 o 
   6  -3   7      131.17      118.04      8.12 o 
   7  -3   7        0.84        6.07      4.19 o 
   8  -3   7       30.38       30.98      6.42 o 
 -10  -2   7       22.63       10.86      7.27 o 
  -9  -2   7        7.98        9.12      9.66 o 
  -8  -2   7        4.69        9.72      4.63 o 
  -7  -2   7       11.91       24.96      4.88 o 
  -6  -2   7       17.42       24.94      5.50 o 
  -5  -2   7       26.42       28.73      4.15 o 
  -4  -2   7       79.00       81.11      4.88 o 
  -3  -2   7       38.62       33.56      2.93 o 
  -2  -2   7        7.74        7.10      1.71 o 
  -1  -2   7      160.32      157.34      7.92 o 
   0  -2   7      188.06      186.89      9.17 o 
   1  -2   7      374.51      367.25      7.37 o 
   2  -2   7      285.10      289.85      7.36 o 
   3  -2   7       67.12       63.89      4.05 o 
   4  -2   7       10.04       13.30      3.11 o 
   5  -2   7      148.53      155.07     10.46 o 
   6  -2   7        0.35        3.98      3.90 o 
   7  -2   7       89.14      106.76      8.27 o 
   8  -2   7        9.54       19.19      5.54 o 
   9  -2   7       43.11       37.87      7.38 o 
 -10  -1   7        2.52        3.06      5.91 o 
  -9  -1   7        2.54        1.37      3.92 o 
  -8  -1   7      172.84      171.37      9.73 o 
  -7  -1   7      106.99      104.54      7.21 o 
  -6  -1   7       67.22       60.42      5.29 o 
  -5  -1   7       53.03       54.72      4.64 o 
  -4  -1   7        0.67        9.42      6.12 o 
  -3  -1   7      174.81      163.71      5.55 o 
  -2  -1   7      363.48      359.56      6.69 o 
  -1  -1   7       98.06       97.61      6.03 o 
   0  -1   7      863.51      938.53     22.16 o 
   1  -1   7      885.84      909.22     15.92 o 
   2  -1   7      535.06      544.51     10.22 o 
   3  -1   7      101.68       96.33      5.80 o 
   4  -1   7        0.22       -1.70      2.21 o 
   5  -1   7      544.70      559.29     14.76 o 
   6  -1   7        9.36       15.17      4.16 o 
   7  -1   7       12.44       16.34      6.92 o 
   8  -1   7        0.24        8.22      5.58 o 
   9  -1   7       34.07       26.73      5.87 o 
 -10   0   7        2.47       -7.03      6.87 o 
  -9   0   7       13.76       14.66      5.58 o 
  -8   0   7      214.86      234.52     11.44 o 
  -7   0   7      158.00      158.07     13.82 o 
  -6   0   7      167.84      168.17      8.03 o 
  -5   0   7        0.00        0.89      2.39 o 
  -4   0   7      921.52     1020.99     19.25 o 
  -3   0   7      454.74      543.85     11.14 o 
  -2   0   7        8.26        9.80      3.07 o 
  -1   0   7       51.76       64.85      5.31 o 
   0   0   7      358.61      429.30     18.66 o 
   1   0   7     1883.76     2037.41     38.22 o 
   2   0   7     1549.56     1515.38     20.07 o 
   3   0   7       29.46       35.33      3.14 o 
   4   0   7      411.70      390.45     10.19 o 
   5   0   7      515.90      481.37     13.40 o 
   6   0   7      328.70      312.05     10.83 o 
   7   0   7       82.78       88.26      9.05 o 
   8   0   7       10.18       18.07      5.83 o 
   9   0   7        4.66       20.03      6.80 o 
  10   0   7       13.45        2.57      8.04 o 
  -9   1   7        0.11        8.08      9.34 o 
  -8   1   7        6.51        2.66      3.78 o 
  -7   1   7       25.25       36.20      6.18 o 
  -6   1   7        4.91       16.72      3.80 o 
  -5   1   7       57.71       59.13      5.10 o 
  -4   1   7      209.23      212.14      7.30 o 
  -3   1   7      214.24      215.40      6.48 o 
  -2   1   7      250.63      245.13     11.37 o 
  -1   1   7      563.12      698.61      9.50 o 
   0   1   7      177.39      181.42      5.22 o 
   1   1   7     1774.19     1821.44     30.07 o 
   2   1   7      285.47      264.43      6.31 o 
   3   1   7       69.90       57.13      3.53 o 
   4   1   7      267.95      273.55     10.41 o 
   5   1   7      507.61      497.65     12.87 o 
   6   1   7      146.51      140.32      7.42 o 
   7   1   7       52.66       33.44      4.67 o 
   8   1   7        2.57       20.08      7.17 o 
   9   1   7        3.60       -6.43      9.33 o 
  10   1   7        0.50       17.96     15.44 o 
  -9   2   7       63.04       59.65      7.88 o 
  -8   2   7       11.28       20.77     12.23 o 
  -7   2   7      129.80      124.16      8.80 o 
  -6   2   7        0.85       -2.99      2.96 o 
  -5   2   7       72.07       75.36     12.50 o 
  -4   2   7        5.15        9.81      2.62 o 
  -3   2   7      176.70      170.41      5.77 o 
  -2   2   7       72.81       87.70      3.82 o 
  -1   2   7     2608.70     2758.97     31.33 o 
   0   2   7      285.01      285.97      6.10 o 
   1   2   7       57.44       43.91      4.36 o 
   2   2   7      245.22      278.22      7.83 o 
   3   2   7       23.43       18.50      3.26 o 
   4   2   7      350.86      367.08     13.80 o 
   5   2   7      291.14      263.03      8.57 o 
   6   2   7      531.80      496.67     17.46 o 
   7   2   7        0.55        2.10      3.19 o 
   8   2   7       11.80       21.18      8.18 o 
   9   2   7       92.53       98.79     13.35 o 
  10   2   7        0.76       16.96      8.28 o 
  -9   3   7       29.84       26.32      8.51 o 
  -8   3   7       71.13       83.19      6.92 o 
  -7   3   7      148.33      151.29      8.38 o 
  -6   3   7        0.36        7.26      3.22 o 
  -5   3   7      206.76      203.27      7.94 o 
  -4   3   7        8.25       14.45      2.79 o 
  -3   3   7        1.49        7.12      2.16 o 
  -2   3   7      430.78      423.31      9.88 o 
  -1   3   7      224.19      250.34      6.55 o 
   0   3   7      694.74      636.91     11.61 o 
   1   3   7       72.26       62.48      3.61 o 
   2   3   7      202.14      180.00      7.16 o 
   3   3   7       92.11       80.60      4.44 o 
   4   3   7       51.86       48.84      3.62 o 
   5   3   7       58.19       53.00      3.94 o 
   6   3   7     1263.45     1214.31     65.95 o 
   7   3   7      390.17      348.41     16.38 o 
   8   3   7       52.87       69.52     12.39 o 
   9   3   7        9.55        5.66      6.81 o 
  10   3   7       21.22       20.77      9.39 o 
  -9   4   7       14.74       11.71      7.79 o 
  -8   4   7       55.68       73.13     10.79 o 
  -7   4   7        2.13       13.90      3.82 o 
  -6   4   7      200.25      191.92      8.43 o 
  -5   4   7       61.50       58.09      4.52 o 
  -4   4   7      980.90      992.57     19.57 o 
  -3   4   7      240.46      207.66      6.91 o 
  -2   4   7       49.17       37.59      4.23 o 
  -1   4   7      281.49      271.13      7.41 o 
   0   4   7      233.18      225.26      6.69 o 
   1   4   7       62.37       66.57      3.97 o 
   2   4   7       31.67       21.36      2.83 o 
   3   4   7       40.84       48.52      3.65 o 
   4   4   7      144.13      129.00      5.32 o 
   5   4   7        0.82       -2.17      2.36 o 
   6   4   7       46.74       51.48      4.93 o 
   7   4   7       23.12       19.82      9.49 o 
   8   4   7       21.24       44.19      9.97 o 
   9   4   7       23.46       24.10      8.65 o 
  10   4   7        1.01        0.97      8.04 o 
  -8   5   7       19.81       23.27      8.28 o 
  -7   5   7       66.77       80.32     10.33 o 
  -6   5   7        9.47       13.21      7.24 o 
  -5   5   7       41.75       55.28      4.71 o 
  -4   5   7      161.55      166.81     14.29 o 
  -3   5   7     1016.88      947.68     22.25 o 
  -2   5   7       86.42       74.01      4.93 o 
  -1   5   7        9.49        6.29      8.04 o 
   0   5   7       11.37       13.34      3.15 o 
   1   5   7      284.56      288.01      8.40 o 
   2   5   7      214.36      207.41      7.00 o 
   3   5   7      367.23      363.30     14.24 o 
   4   5   7       13.97       19.65      3.51 o 
   5   5   7      257.53      252.69      8.48 o 
   6   5   7       12.45       25.19      6.41 o 
   7   5   7        2.08       19.80      7.04 o 
   8   5   7       26.38       33.39      8.33 o 
   9   5   7        1.63        2.68      6.48 o 
  10   5   7        1.22        1.30      6.94 o 
  -8   6   7        5.53       -6.18      8.15 o 
  -7   6   7       42.84       74.45     17.86 o 
  -6   6   7       26.06       47.02      8.70 o 
  -5   6   7       56.97       53.87      8.12 o 
  -4   6   7      308.92      273.50     29.04 o 
  -3   6   7       11.47       13.86      4.56 o 
  -2   6   7        0.07       -0.32      2.57 o 
  -1   6   7     1304.92     1302.39     23.87 o 
   0   6   7        7.36        7.58      2.81 o 
   1   6   7      125.67      109.18      5.90 o 
   2   6   7        5.88       15.28      6.26 o 
   3   6   7       96.38      108.03      5.39 o 
   4   6   7      155.19      167.37      6.70 o 
   5   6   7        0.82        0.92      2.51 o 
   6   6   7       82.38       78.13      8.81 o 
   7   6   7       91.43      101.09     10.99 o 
   8   6   7       19.81       27.43      8.42 o 
   9   6   7       40.65       51.95     17.86 o 
  10   6   7       20.41        8.77     14.64 o 
  -7   7   7        5.65        6.21      7.83 o 
  -6   7   7       27.35       55.07     10.35 o 
  -5   7   7       36.67       46.65      8.86 o 
  -4   7   7       73.34       72.65      9.29 o 
  -3   7   7       16.75        7.34      5.57 o 
  -2   7   7      227.26      216.38      8.30 o 
  -1   7   7        9.45        6.97      3.06 o 
   0   7   7      597.43      589.38     13.98 o 
   1   7   7      357.35      345.31     10.63 o 
   2   7   7        2.62        5.90      3.20 o 
   3   7   7      109.15      115.55      6.19 o 
   4   7   7      325.21      308.22      9.94 o 
   5   7   7       40.92       34.52      4.02 o 
   6   7   7       71.87       80.25      9.71 o 
   7   7   7        0.15        2.40      8.04 o 
   8   7   7       68.01       63.42     11.22 o 
   9   7   7        1.95        1.97      6.60 o 
  -6   8   7       36.56       51.42     11.31 o 
  -5   8   7       21.73       25.67      9.81 o 
  -4   8   7       72.52       91.11     10.53 o 
  -3   8   7      263.59      253.08     15.46 o 
  -2   8   7        2.48        5.50      5.17 o 
  -1   8   7       37.91       46.83      7.96 o 
   0   8   7       12.56       21.10      3.98 o 
   1   8   7      616.86      616.95     15.88 o 
   2   8   7      603.00      615.92     16.70 o 
   3   8   7       85.47       85.06      6.02 o 
   4   8   7      229.28      234.58      9.11 o 
   5   8   7       18.60       11.23      6.92 o 
   6   8   7       73.71       75.67      9.89 o 
   7   8   7        3.09        1.07      4.87 o 
   8   8   7        9.63        7.77     17.05 o 
   9   8   7       39.45       51.22     12.38 o 
  -6   9   7       13.43       29.68     10.23 o 
  -5   9   7      128.34      109.35     13.79 o 
  -4   9   7        7.02       16.75     12.23 o 
  -3   9   7       13.33       29.95     13.03 o 
  -2   9   7       84.04       59.39      9.55 o 
  -1   9   7        2.41       -1.12      6.92 o 
   0   9   7        0.10        7.79      6.39 o 
   1   9   7      156.77      151.50      8.37 o 
   2   9   7      262.79      242.71     10.48 o 
   3   9   7      307.22      291.74     20.99 o 
   4   9   7       20.89       30.15      4.65 o 
   5   9   7       83.53       95.93     10.66 o 
   6   9   7       25.64       55.55     10.01 o 
   7   9   7       41.84       38.86      9.66 o 
   8   9   7        0.05       15.95     13.67 o 
  -5  10   7        2.23        1.68      7.04 o 
  -4  10   7       90.93       89.98     13.76 o 
  -3  10   7        0.13        1.95      5.77 o 
  -2  10   7       25.84       59.28     23.33 o 
  -1  10   7        0.50        2.52      6.03 o 
   0  10   7        1.45       17.68     10.78 o 
   1  10   7       56.04       57.64      6.81 o 
   2  10   7      307.81      344.51     13.71 o 
   3  10   7       53.33       50.29      7.00 o 
   4  10   7        2.77        2.77      3.65 o 
   5  10   7        0.02        3.86      8.53 o 
   6  10   7       93.21       98.90     12.49 o 
   7  10   7        3.53       19.33     17.05 o 
   8  10   7       14.26        6.11      8.19 o 
  -3  11   7        0.01        1.13      6.60 o 
  -2  11   7       27.08       57.80     11.71 o 
  -1  11   7       52.35       48.92     10.66 o 
   0  11   7       89.39      103.95     12.84 o 
   1  11   7       43.99       28.88     14.32 o 
   2  11   7        7.93        8.96      4.23 o 
   3  11   7       32.25       27.37      5.38 o 
   4  11   7      144.86      128.91     15.28 o 
   5  11   7        3.35        4.29      6.60 o 
   6  11   7       28.55       34.29      9.80 o 
   7  11   7        3.65        2.84      7.62 o 
  -1  12   7       29.07       32.99      9.97 o 
   0  12   7        0.18        3.45      6.00 o 
   1  12   7       37.32       52.86     10.23 o 
   2  12   7        1.65       15.07      9.97 o 
   3  12   7       31.47       39.69      6.34 o 
   4  12   7       51.89       35.39      8.58 o 
   5  12   7        1.42        3.59      8.85 o 
  -5  -9   8        0.60       -0.16      5.26 o 
  -4  -9   8        4.28       13.86      7.41 o 
  -3  -9   8        0.08        1.48      5.80 o 
  -2  -9   8       45.13       44.80      9.10 o 
  -1  -9   8        3.43        7.08      7.72 o 
   0  -9   8       29.50       16.83     12.55 o 
   1  -9   8       35.23       27.81     15.76 o 
   2  -9   8        1.31       46.97     14.80 o 
  -6  -8   8        1.94       22.98      7.32 o 
  -5  -8   8        3.63        3.63      7.38 o 
  -4  -8   8        4.62       11.57      6.22 o 
  -3  -8   8       43.86       42.67      6.01 o 
  -2  -8   8       14.39       20.63      4.64 o 
  -1  -8   8       45.84       62.51      6.52 o 
   0  -8   8        1.96       12.17      6.24 o 
   1  -8   8        9.24        4.23      3.74 o 
   2  -8   8        0.07        4.42      3.85 o 
   3  -8   8        0.49        3.22     10.30 o 
   4  -8   8        2.74       -6.18      6.78 o 
  -7  -7   8        2.82        8.28     11.26 o 
  -6  -7   8        0.84        7.38      5.91 o 
  -5  -7   8        4.82        0.41      2.75 o 
  -4  -7   8       31.35       17.86      4.51 o 
  -3  -7   8       17.07       19.70      4.23 o 
  -2  -7   8        6.14       13.26      6.12 o 
  -1  -7   8       60.52       44.41      5.46 o 
   0  -7   8        3.04        2.11      3.25 o 
   1  -7   8       59.15       47.37      5.40 o 
   2  -7   8       17.06       12.41      4.17 o 
   3  -7   8        0.21        4.00     13.19 o 
   4  -7   8       14.04       24.41      6.95 o 
   5  -7   8       42.28       42.45      9.64 o 
  -8  -6   8        7.79        3.54      6.26 o 
  -7  -6   8        2.33       -3.22      3.94 o 
  -6  -6   8       41.15       39.38     13.23 o 
  -5  -6   8       10.72       13.55      4.84 o 
  -4  -6   8       95.85      107.49     13.79 o 
  -3  -6   8       18.52       26.46      6.88 o 
  -2  -6   8        4.79        8.27      7.33 o 
  -1  -6   8       20.91       13.35      5.19 o 
   0  -6   8       64.26       62.68      6.31 o 
   1  -6   8        1.22        4.78      7.88 o 
   2  -6   8       76.21       94.08     11.79 o 
   3  -6   8       10.55       23.45      4.46 o 
   4  -6   8      124.91      135.74      9.85 o 
   5  -6   8       12.67       14.30      6.48 o 
   6  -6   8        0.26       -7.10      7.02 o 
  -8  -5   8       12.52       24.57      7.01 o 
  -7  -5   8       15.14        8.39      8.41 o 
  -6  -5   8       15.47       12.92      4.08 o 
  -5  -5   8       21.70       30.54      4.61 o 
  -4  -5   8       34.82       38.48      7.31 o 
  -3  -5   8       21.79       27.84      7.17 o 
  -2  -5   8       20.03       20.76      5.04 o 
  -1  -5   8       39.95       43.62      4.13 o 
   0  -5   8       13.73       17.37      3.47 o 
   1  -5   8        3.22        5.61      4.51 o 
   2  -5   8       33.15       38.57      4.27 o 
   3  -5   8      212.04      185.16      8.46 o 
   4  -5   8        0.36        3.83      4.92 o 
   5  -5   8       31.64       26.26      5.18 o 
   6  -5   8       79.92       64.14      6.77 o 
   7  -5   8        2.36       43.43     11.58 o 
  -9  -4   8       62.26       63.00     10.51 o 
  -8  -4   8        7.62       12.64      4.77 o 
  -7  -4   8        0.82        2.08      3.15 o 
  -6  -4   8       34.63       33.26      4.74 o 
  -5  -4   8       12.70       10.77      3.86 o 
  -4  -4   8      264.42      246.33     18.61 o 
  -3  -4   8      487.67      454.91     33.37 o 
  -2  -4   8       11.06       18.17      6.64 o 
  -1  -4   8      429.07      410.74      9.37 o 
   0  -4   8       13.28       14.34      2.49 o 
   1  -4   8       81.95       59.23      4.24 o 
   2  -4   8        2.79        4.09      3.77 o 
   3  -4   8        9.19       11.66      3.37 o 
   4  -4   8        0.09        8.37      9.97 o 
   5  -4   8       11.16       21.87      5.08 o 
   6  -4   8        6.00        2.37      3.62 o 
   7  -4   8       39.03       39.39      6.22 o 
  -9  -3   8      113.59       99.77     12.06 o 
  -8  -3   8       43.90       43.19      6.58 o 
  -7  -3   8       38.19       33.23      5.29 o 
  -6  -3   8       47.80       54.21      5.54 o 
  -5  -3   8      197.22      177.74     10.58 o 
  -4  -3   8      235.59      227.18     11.46 o 
  -3  -3   8      831.04      771.07     30.43 o 
  -2  -3   8      244.52      211.98     13.20 o 
  -1  -3   8       87.56      103.94      8.07 o 
   0  -3   8      431.64      442.22     15.98 o 
   1  -3   8       24.33       30.00      4.99 o 
   2  -3   8       34.90       45.47      3.56 o 
   3  -3   8      365.33      361.02     15.84 o 
   4  -3   8       33.60       40.90      4.94 o 
   5  -3   8      171.43      195.81      9.02 o 
   6  -3   8        9.36        4.98      8.08 o 
   7  -3   8        0.97       15.01      8.32 o 
   8  -3   8       11.43       16.55      5.70 o 
  -9  -2   8       66.79       59.23      7.97 o 
  -8  -2   8       64.65       57.13      6.79 o 
  -7  -2   8        2.82        5.81      7.89 o 
  -6  -2   8      178.82      173.45      8.43 o 
  -5  -2   8      332.70      333.15     10.96 o 
  -4  -2   8      644.13      642.96     20.74 o 
  -3  -2   8      152.33      152.52      5.31 o 
  -2  -2   8       70.39       63.85      6.43 o 
  -1  -2   8      184.65      184.65      9.67 o 
   0  -2   8      344.54      321.82     13.67 o 
   1  -2   8        6.43       19.12      9.33 o 
   2  -2   8        2.16        1.96      1.65 o 
   3  -2   8       33.98       50.44      5.44 o 
   4  -2   8      979.88      936.43     20.97 o 
   5  -2   8       14.23       10.14      3.65 o 
   6  -2   8       13.94       10.37      5.17 o 
   7  -2   8        5.47       13.52     10.46 o 
   8  -2   8        4.99        7.30     10.94 o 
  -9  -1   8       16.56        9.55      5.24 o 
  -8  -1   8       58.85       67.37      7.01 o 
  -7  -1   8       57.73       61.92      6.53 o 
  -6  -1   8        6.58       13.12      4.11 o 
  -5  -1   8      270.38      283.13      9.58 o 
  -4  -1   8        0.29       -0.21      2.01 o 
  -3  -1   8        0.03        0.41      1.54 o 
  -2  -1   8       51.23       52.45      5.77 o 
  -1  -1   8        1.48        4.17      3.52 o 
   0  -1   8       52.99       50.87      5.69 o 
   1  -1   8       77.70       67.03      6.36 o 
   2  -1   8        7.68       12.12      1.97 o 
   3  -1   8      369.25      415.32     17.21 o 
   4  -1   8        8.85        4.85      2.90 o 
   5  -1   8       23.55       17.79      3.82 o 
   6  -1   8      169.47      153.92      8.44 o 
   7  -1   8       87.95      105.84      7.98 o 
   8  -1   8       30.60       36.74      6.27 o 
   9  -1   8        3.54       16.60      5.73 o 
  -9   0   8       82.63       84.65      9.15 o 
  -8   0   8       21.72       22.19      5.38 o 
  -7   0   8      131.50      131.38      8.01 o 
  -6   0   8       38.71       25.71      4.81 o 
  -5   0   8        0.01        0.50      2.02 o 
  -4   0   8      103.14       89.11      4.97 o 
  -3   0   8        8.52      127.86     77.70 o 
  -2   0   8       96.77       86.47      7.98 o 
  -1   0   8      106.82       79.47      6.36 o 
   0   0   8       84.22       82.75      6.46 o 
   1   0   8     1238.87     1365.82     30.79 o 
   2   0   8       16.73       29.67      2.28 o 
   3   0   8       43.78       41.69      3.38 o 
   4   0   8       21.79       25.93      3.68 o 
   5   0   8      299.44      301.09     10.37 o 
   6   0   8      236.45      244.76     10.28 o 
   7   0   8       20.03       14.20      4.33 o 
   8   0   8        7.07       19.75      6.59 o 
   9   0   8       22.13       20.59      8.20 o 
  -9   1   8        5.35        0.89      3.72 o 
  -8   1   8       14.01       30.98      6.17 o 
  -7   1   8       13.81       16.67      4.49 o 
  -6   1   8      140.43      132.60      7.27 o 
  -5   1   8       48.95       45.49      6.64 o 
  -4   1   8       92.17       91.55      6.56 o 
  -3   1   8        5.97       14.65      5.57 o 
  -2   1   8       46.97       52.83      7.87 o 
  -1   1   8      303.50      288.02     13.48 o 
   0   1   8      114.70      109.49      9.49 o 
   1   1   8      381.27      399.05     13.53 o 
   2   1   8       49.74       43.99      4.49 o 
   3   1   8       34.47       35.59      6.02 o 
   4   1   8       10.83       12.54      2.88 o 
   5   1   8       42.26       32.80      5.01 o 
   6   1   8      129.38      125.37      6.82 o 
   7   1   8       12.64       19.41      4.39 o 
   8   1   8       24.07       38.43      5.74 o 
   9   1   8        5.59       14.84      7.69 o 
  -9   2   8        3.99        6.10      4.67 o 
  -8   2   8       18.00       21.10      8.30 o 
  -7   2   8        6.10       14.96      5.50 o 
  -6   2   8        5.50       17.74     11.01 o 
  -5   2   8       61.21       64.57      5.43 o 
  -4   2   8      167.20      158.98      6.52 o 
  -3   2   8       52.59       56.33      4.09 o 
  -2   2   8        0.94       -1.12      1.62 o 
  -1   2   8     1289.01     1291.68     18.33 o 
   0   2   8      466.68      442.24     14.97 o 
   1   2   8       64.38       77.86      3.32 o 
   2   2   8      491.55      450.37     17.60 o 
   3   2   8      132.10      128.86      8.30 o 
   4   2   8        8.50       13.05      2.88 o 
   5   2   8       51.91       46.59      4.34 o 
   6   2   8      692.14      651.88     19.78 o 
   7   2   8        0.17        0.88      3.51 o 
   8   2   8       20.20        8.41     11.69 o 
   9   2   8       25.45       37.87      9.16 o 
  10   2   8        1.93       -7.08     11.90 o 
  -9   3   8        7.40       32.81     18.82 o 
  -8   3   8        3.30        2.21      3.58 o 
  -7   3   8       18.24       15.79      4.37 o 
  -6   3   8       15.32       19.13      4.18 o 
  -5   3   8       66.05       56.91      5.34 o 
  -4   3   8        3.78        3.82      3.26 o 
  -3   3   8      498.00      456.94     16.48 o 
  -2   3   8        1.41        5.60      5.20 o 
  -1   3   8       54.75       58.64      3.91 o 
   0   3   8      281.97      266.98      7.33 o 
   1   3   8       53.85       55.60      3.50 o 
   2   3   8        4.28        2.72      2.23 o 
   3   3   8       68.37       71.41      5.76 o 
   4   3   8       36.22       35.94      4.30 o 
   5   3   8      110.77      112.94      5.92 o 
   6   3   8      131.92      146.26      7.85 o 
   7   3   8      376.02      344.97     19.70 o 
   8   3   8       54.67       35.22      8.02 o 
   9   3   8        1.86        6.20      7.16 o 
  10   3   8       13.00       12.23      9.49 o 
  -8   4   8        0.18       -5.82      6.48 o 
  -7   4   8        9.11        7.73      6.97 o 
  -6   4   8       59.64       55.97      7.28 o 
  -5   4   8        3.30       10.12      3.53 o 
  -4   4   8       36.96       48.54      4.63 o 
  -3   4   8        7.58        5.90      3.59 o 
  -2   4   8      142.78      123.51      5.65 o 
  -1   4   8      164.72      171.44     10.85 o 
   0   4   8       17.38       14.45      2.59 o 
   1   4   8        3.51        7.54      8.53 o 
   2   4   8       12.81       22.86      5.09 o 
   3   4   8      179.00      189.53      7.01 o 
   4   4   8      307.69      295.91      9.11 o 
   5   4   8        2.32        5.71      2.67 o 
   6   4   8      647.68      617.46     15.60 o 
   7   4   8       41.05       55.45      9.19 o 
   8   4   8       76.41       75.09     10.43 o 
   9   4   8       44.96       52.94     10.76 o 
  10   4   8       13.99       27.49      9.82 o 
  -8   5   8      118.58      121.65     13.04 o 
  -7   5   8        0.00       13.05      8.04 o 
  -6   5   8       80.46       88.50      6.56 o 
  -5   5   8       77.07       54.72      5.14 o 
  -4   5   8       90.13       79.88      6.35 o 
  -3   5   8       66.59       67.03      5.59 o 
  -2   5   8      372.54      353.74     10.19 o 
  -1   5   8       47.72       45.31      4.03 o 
   0   5   8      596.79      554.37     12.89 o 
   1   5   8       35.81       45.04     11.75 o 
   2   5   8      456.62      449.35     11.73 o 
   3   5   8      119.53      106.58      5.66 o 
   4   5   8       84.21       77.50      4.97 o 
   5   5   8       31.73       26.48      4.12 o 
   6   5   8        3.31        7.38      6.92 o 
   7   5   8        1.28        1.89      5.02 o 
   8   5   8       24.19       33.39      9.32 o 
   9   5   8       65.88       83.95     23.16 o 
  10   5   8       14.59       16.57     17.21 o 
  -7   6   8       72.81       74.93     10.97 o 
  -6   6   8       30.05       49.77      8.89 o 
  -5   6   8        0.78        0.22      4.83 o 
  -4   6   8       63.04       38.03      4.72 o 
  -3   6   8      185.62      186.71      7.81 o 
  -2   6   8      102.42      100.11      6.21 o 
  -1   6   8      128.19      113.43      6.45 o 
   0   6   8        4.53        8.09      4.56 o 
   1   6   8      337.39      334.99     10.50 o 
   2   6   8       14.06       12.81      4.56 o 
   3   6   8      236.19      261.49      8.86 o 
   4   6   8       16.76       19.12      3.89 o 
   5   6   8       16.44       12.51      7.95 o 
   6   6   8      139.78      160.57     12.27 o 
   7   6   8        6.81        9.02     15.60 o 
   8   6   8        4.25        7.74      6.78 o 
   9   6   8       13.70       31.39     10.46 o 
  -7   7   8        4.41        7.68      7.72 o 
  -6   7   8       16.40       25.76      8.27 o 
  -5   7   8       77.02       99.71     28.31 o 
  -4   7   8        8.73       -1.64      4.48 o 
  -3   7   8        4.07        4.21      3.03 o 
  -2   7   8       28.87       31.10      5.81 o 
  -1   7   8      146.74      151.19      7.43 o 
   0   7   8       62.67       75.65      5.48 o 
   1   7   8       40.51       47.49      5.32 o 
   2   7   8       49.21       50.82      7.43 o 
   3   7   8        3.31        8.80      3.35 o 
   4   7   8      117.66      105.84      6.46 o 
   5   7   8      162.96      168.90     10.09 o 
   6   7   8       12.29       17.62     14.96 o 
   7   7   8       16.90       23.77      7.92 o 
   8   7   8        9.18        5.75      7.88 o 
   9   7   8       12.56       19.14      9.65 o 
  -6   8   8        0.88       -0.28      5.47 o 
  -5   8   8       13.20        4.32      8.36 o 
  -4   8   8        7.25       28.31      8.19 o 
  -3   8   8        1.38        3.29      5.15 o 
  -2   8   8      216.20      216.81     14.43 o 
  -1   8   8      137.37      156.96      7.80 o 
   0   8   8        6.10       -2.13      3.07 o 
   1   8   8       34.78       36.26      5.09 o 
   2   8   8      453.90      462.69     14.96 o 
   3   8   8      389.07      419.21     13.45 o 
   4   8   8        6.37        7.26      5.88 o 
   5   8   8       17.19       20.61      4.24 o 
   6   8   8        0.93       12.39     10.94 o 
   7   8   8        3.74        0.11      5.15 o 
   8   8   8       26.43       35.75      9.82 o 
   9   8   8        5.12        7.83      8.97 o 
  -5   9   8        0.74       -2.76      6.94 o 
  -4   9   8       30.88       28.99     15.28 o 
  -3   9   8        7.50        7.56      6.23 o 
  -2   9   8       29.79       29.29      7.60 o 
  -1   9   8       11.60       11.15     11.26 o 
   0   9   8       24.30       17.52      5.27 o 
   1   9   8        4.78        5.07      3.86 o 
   2   9   8     1049.63     1044.64     25.50 o 
   3   9   8      110.53      101.33      7.03 o 
   4   9   8       43.22       44.37      7.43 o 
   5   9   8        0.00        0.22      4.30 o 
   6   9   8       12.45       19.35      8.07 o 
   7   9   8        9.75       29.17      8.25 o 
   8   9   8        5.06        6.05      8.18 o 
  -4  10   8       25.85       28.99     21.39 o 
  -3  10   8        0.12        0.88      6.27 o 
  -2  10   8        3.73        5.42      7.14 o 
  -1  10   8        2.82        7.99      7.16 o 
   0  10   8       95.65       95.37     11.45 o 
   1  10   8      265.25      251.66     11.66 o 
   2  10   8       39.01       43.95      6.57 o 
   3  10   8       50.04       46.19      6.03 o 
   4  10   8        3.97        3.86      3.93 o 
   5  10   8       40.80       33.94      9.33 o 
   6  10   8       41.10       54.56     11.14 o 
   7  10   8        0.48       -4.62      7.50 o 
  -3  11   8       83.65       98.28     14.74 o 
  -2  11   8        1.69       28.31     12.87 o 
  -1  11   8       80.68       81.53     12.84 o 
   0  11   8        0.52        8.36      7.73 o 
   1  11   8      137.92      131.34     26.70 o 
   2  11   8        9.80       12.35      8.07 o 
   3  11   8        2.61        1.08      4.40 o 
   4  11   8        6.74        8.57      6.64 o 
   5  11   8       15.29       27.94      8.79 o 
   6  11   8       31.07       51.45     15.60 o 
  -1  12   8       14.63       27.02     19.95 o 
   0  12   8        7.18       12.55     11.26 o 
   1  12   8       15.69       11.80     16.09 o 
   2  12   8       16.88       17.59     13.51 o 
   3  12   8        1.49       -1.03      3.87 o 
   4  12   8        7.64       24.71     10.13 o 
   5  12   8        0.09       -4.36      6.88 o 
  -3  -9   9        4.27       13.91      7.60 o 
  -2  -9   9        7.32       21.46     22.04 o 
  -1  -9   9        1.04       21.23     10.30 o 
   0  -9   9       13.34        6.86      8.36 o 
  -5  -8   9        3.78       10.57      6.71 o 
  -4  -8   9       16.07       29.03     20.43 o 
  -3  -8   9       20.27       28.37      8.25 o 
  -2  -8   9       37.94       42.20      9.62 o 
  -1  -8   9        0.34        4.32      5.57 o 
   0  -8   9        5.15        0.61      4.83 o 
   1  -8   9        9.83       11.26     11.58 o 
   2  -8   9        9.06        7.34      6.28 o 
  -6  -7   9       14.33       32.85      7.96 o 
  -5  -7   9       15.89       25.05      7.65 o 
  -4  -7   9        0.55        2.45      4.86 o 
  -3  -7   9       28.34       39.94      8.33 o 
  -2  -7   9        0.90       21.83      6.81 o 
  -1  -7   9        7.54       10.17     10.78 o 
   0  -7   9       42.76       48.37      9.16 o 
   1  -7   9       13.97       16.65      6.54 o 
   2  -7   9        2.93       -4.95      5.79 o 
   3  -7   9       12.52       30.32      7.60 o 
   4  -7   9        4.04        4.50     10.62 o 
  -7  -6   9       27.61       33.21      8.56 o 
  -6  -6   9        0.67       18.43      7.56 o 
  -5  -6   9       16.08       29.97      7.34 o 
  -4  -6   9        3.94        0.56      9.17 o 
  -3  -6   9       18.09       25.71      7.27 o 
  -2  -6   9        0.07        7.08      7.40 o 
  -1  -6   9       97.39       78.73      9.88 o 
   0  -6   9        0.43        3.22      4.79 o 
   1  -6   9       55.49       48.29     12.55 o 
   2  -6   9       12.93       12.44      4.37 o 
   3  -6   9       35.23       35.77      5.52 o 
   4  -6   9        2.10        2.14      3.59 o 
   5  -6   9        8.46        6.22      5.79 o 
  -8  -5   9       12.23        8.69     11.58 o 
  -7  -5   9       13.66       14.30     13.83 o 
  -6  -5   9       93.00       86.45     13.93 o 
  -5  -5   9       11.65       11.98      5.94 o 
  -4  -5   9       24.57       28.01      6.87 o 
  -3  -5   9        0.58        8.29     10.78 o 
  -2  -5   9       14.76       19.13      8.53 o 
  -1  -5   9        0.47       10.80      5.22 o 
   0  -5   9       52.50       58.95      7.96 o 
   1  -5   9        5.45       11.90      7.40 o 
   2  -5   9       87.76       90.47      6.38 o 
   3  -5   9       75.44       70.43      6.07 o 
   4  -5   9       91.43       96.21      7.20 o 
   5  -5   9       18.95       36.10     10.90 o 
   6  -5   9       43.97       43.75      8.33 o 
  -8  -4   9        0.03       -0.24      3.41 o 
  -7  -4   9       18.08       23.27      5.19 o 
  -6  -4   9       80.53       71.84      6.23 o 
  -5  -4   9        2.71       12.74      6.11 o 
  -4  -4   9        7.58        6.79      5.02 o 
  -3  -4   9        2.48        1.77      4.53 o 
  -2  -4   9       16.20       26.17      6.59 o 
  -1  -4   9        1.32       15.60      8.53 o 
   0  -4   9       69.53       68.91      8.69 o 
   1  -4   9        0.47        5.32      4.76 o 
   2  -4   9        1.45        2.45      2.44 o 
   3  -4   9       17.57       19.41      5.59 o 
   4  -4   9        0.60       14.11      6.21 o 
   5  -4   9        3.67       40.15     25.01 o 
   6  -4   9       68.34       70.56      7.61 o 
   7  -4   9        4.49        7.93      4.74 o 
  -8  -3   9       17.18       15.86      5.03 o 
  -7  -3   9       57.36       43.74      5.85 o 
  -6  -3   9        0.55        3.58      3.48 o 
  -5  -3   9       23.88       23.50      4.29 o 
  -4  -3   9      275.90      242.91     17.21 o 
  -3  -3   9      709.15      727.71     37.16 o 
  -2  -3   9        0.05        0.01      4.99 o 
  -1  -3   9      157.84      151.54     10.01 o 
   0  -3   9      423.72      427.01     16.89 o 
   1  -3   9       26.81       33.29      6.60 o 
   2  -3   9       13.65       13.53      3.94 o 
   3  -3   9        0.25       13.93     13.14 o 
   4  -3   9      441.33      431.96     20.27 o 
   5  -3   9       26.78       24.13      7.28 o 
   6  -3   9       36.86       35.99      6.04 o 
   7  -3   9       23.77       22.86      5.79 o 
  -9  -2   9       64.87       61.50     10.63 o 
  -8  -2   9       18.29       25.87      7.92 o 
  -7  -2   9       40.29       54.91     13.70 o 
  -6  -2   9       12.03       21.10      4.44 o 
  -5  -2   9       20.91       20.13      4.00 o 
  -4  -2   9       66.37       61.79      4.57 o 
  -3  -2   9      404.39      353.60     15.78 o 
  -2  -2   9       45.53       42.81      6.69 o 
  -1  -2   9      278.81      267.27     12.85 o 
   0  -2   9      257.37      274.68     12.72 o 
   1  -2   9      230.64      233.08     12.05 o 
   2  -2   9       15.57       18.04      6.21 o 
   3  -2   9      500.88      461.14     19.31 o 
   4  -2   9      101.44       97.06      6.63 o 
   5  -2   9      121.86      134.20      9.81 o 
   6  -2   9       62.80       57.80     10.52 o 
   7  -2   9        1.54        5.79      8.04 o 
   8  -2   9        0.09       -1.13      4.32 o 
  -9  -1   9       11.45       21.35      6.80 o 
  -8  -1   9       16.14       25.56      7.93 o 
  -7  -1   9        1.92        9.01      6.92 o 
  -6  -1   9       64.18       64.72      6.09 o 
  -5  -1   9        0.34        7.12      3.17 o 
  -4  -1   9       34.60       28.26      4.11 o 
  -3  -1   9        2.51        2.90      4.83 o 
  -2  -1   9        1.02        8.04      7.08 o 
  -1  -1   9        0.44       -5.15      4.09 o 
   0  -1   9      615.37      596.62     19.45 o 
   1  -1   9       13.77       17.25      4.89 o 
   2  -1   9       36.63       53.32      6.37 o 
   3  -1   9       34.36       34.84      3.45 o 
   4  -1   9      932.90      944.22     29.20 o 
   5  -1   9        1.39        9.63      7.74 o 
   6  -1   9       21.58       15.31      6.19 o 
   7  -1   9        1.70       -2.28      4.48 o 
   8  -1   9        0.08        1.71      3.89 o 
  -9   0   9        3.13       13.73      9.23 o 
  -8   0   9       44.14       43.35      6.77 o 
  -7   0   9        8.58       11.68      7.53 o 
  -6   0   9        0.01       11.30      6.51 o 
  -5   0   9       24.87       25.17      3.84 o 
  -4   0   9       24.90       30.28      6.01 o 
  -3   0   9       68.91       63.31      6.16 o 
  -2   0   9      312.05      341.30     14.25 o 
  -1   0   9       26.84       29.40      5.31 o 
   0   0   9       27.07       30.57      5.15 o 
   1   0   9       74.25       72.52      8.69 o 
   2   0   9        0.07       11.31      4.43 o 
   3   0   9      167.54      167.21      7.00 o 
   4   0   9       83.34       73.81      8.54 o 
   5   0   9      107.38      107.91      6.63 o 
   6   0   9        0.11       -3.01      3.28 o 
   7   0   9        0.80        7.38     10.30 o 
   8   0   9       72.86       85.57      9.32 o 
   9   0   9        2.34       22.70      8.86 o 
  -9   1   9       22.38       28.34      8.09 o 
  -8   1   9        6.74        1.78      4.87 o 
  -7   1   9        5.44       23.59      6.54 o 
  -6   1   9        8.86        8.37      4.47 o 
  -5   1   9        2.96        7.37      6.52 o 
  -4   1   9       19.91       22.11      6.01 o 
  -3   1   9      134.25      118.05      7.97 o 
  -2   1   9        0.33        0.36      1.19 o 
  -1   1   9      388.13      366.62     14.15 o 
   0   1   9       70.50       62.02      6.27 o 
   1   1   9       45.19       56.84     14.48 o 
   2   1   9       16.60       15.25      6.04 o 
   3   1   9        9.73       12.40      7.40 o 
   4   1   9        5.55        7.15      3.43 o 
   5   1   9      464.09      465.23     13.62 o 
   6   1   9       12.75       32.59      9.20 o 
   7   1   9       44.12       52.78     13.12 o 
   8   1   9       14.86       13.54      4.62 o 
   9   1   9       34.62       54.96     11.02 o 
  -9   2   9        9.37        0.34      4.48 o 
  -8   2   9        0.59        4.39      8.04 o 
  -7   2   9       21.88       27.98      5.22 o 
  -6   2   9        2.63        0.29      2.81 o 
  -5   2   9       98.38      101.85      7.10 o 
  -4   2   9      102.28       88.42      5.12 o 
  -3   2   9        1.40        2.72      3.29 o 
  -2   2   9       28.45       28.27      4.46 o 
  -1   2   9        1.66        2.90      3.87 o 
   0   2   9       23.13       24.63      3.38 o 
   1   2   9     1005.07     1008.09     15.14 o 
   2   2   9      136.77      138.70      7.73 o 
   3   2   9       59.90       65.87      4.27 o 
   4   2   9        8.85        8.45      4.38 o 
   5   2   9       53.54       49.64      6.80 o 
   6   2   9      176.29      169.46      8.17 o 
   7   2   9       39.45       41.89      5.56 o 
   8   2   9        0.20       10.89     11.67 o 
   9   2   9       27.96       21.57      9.09 o 
  -8   3   9       49.75       54.83      8.15 o 
  -7   3   9        0.12       12.16      6.28 o 
  -6   3   9       20.07       25.57      5.12 o 
  -5   3   9        0.00        2.12      5.81 o 
  -4   3   9       62.03       64.59      4.83 o 
  -3   3   9        0.84        2.99      2.61 o 
  -2   3   9       43.24       48.36      4.60 o 
  -1   3   9       51.57       50.56      3.75 o 
   0   3   9      144.86      152.25      5.63 o 
   1   3   9       33.36       42.84      4.56 o 
   2   3   9      446.56      431.98     10.51 o 
   3   3   9       25.43       33.57      3.50 o 
   4   3   9      156.39      153.27      6.75 o 
   5   3   9        2.23        0.52      2.30 o 
   6   3   9       64.43       63.26      5.48 o 
   7   3   9        4.26        9.69      3.95 o 
   8   3   9      270.37      253.57     37.80 o 
   9   3   9       28.86       39.25     10.40 o 
  -8   4   9        4.23        3.84      6.41 o 
  -7   4   9       41.81       40.34      5.57 o 
  -6   4   9        0.00        4.47      3.40 o 
  -5   4   9       46.04       55.51      5.31 o 
  -4   4   9      205.02      233.30     15.48 o 
  -3   4   9        7.72        8.76      2.89 o 
  -2   4   9      657.17      656.06     14.95 o 
  -1   4   9        2.23        3.92      8.20 o 
   0   4   9       72.31       74.32      5.17 o 
   1   4   9      294.30      301.86      8.74 o 
   2   4   9        0.20       -0.38      2.26 o 
   3   4   9       52.22       55.08      8.43 o 
   4   4   9       63.09       66.78      4.75 o 
   5   4   9       51.38       51.42     10.53 o 
   6   4   9        0.40       13.73      3.93 o 
   7   4   9       12.13        3.13      5.10 o 
   8   4   9       95.84       75.91     14.64 o 
   9   4   9       13.94        8.69     10.13 o 
  -8   5   9        1.02       10.30      7.72 o 
  -7   5   9        1.19        5.79      6.23 o 
  -6   5   9       15.69       25.67      9.77 o 
  -5   5   9       53.27       40.34      6.95 o 
  -4   5   9        0.80       12.20      7.74 o 
  -3   5   9      205.71      198.45      8.40 o 
  -2   5   9       69.38       85.17      5.41 o 
  -1   5   9      472.01      455.61     12.31 o 
   0   5   9       66.45       51.74      5.62 o 
   1   5   9      736.41      700.32     15.65 o 
   2   5   9        5.12        4.85      2.80 o 
   3   5   9        0.47        6.96      7.88 o 
   4   5   9        3.64        7.09      3.26 o 
   5   5   9       94.39       91.07      5.68 o 
   6   5   9        5.21       15.94      7.32 o 
   7   5   9       37.31       43.87      8.58 o 
   8   5   9        1.36       -3.97      6.03 o 
   9   5   9       30.71       30.27     13.83 o 
  -7   6   9       31.75        8.33      9.97 o 
  -6   6   9        0.39       14.55      7.02 o 
  -5   6   9       83.35       84.62     10.51 o 
  -4   6   9       70.55       76.27      7.21 o 
  -3   6   9      267.11      243.67     16.56 o 
  -2   6   9      663.86      673.29     16.97 o 
  -1   6   9      211.30      212.10     10.75 o 
   0   6   9      944.77      897.69     20.19 o 
   1   6   9     1347.45     1361.50     27.18 o 
   2   6   9      103.50       97.01      6.12 o 
   3   6   9      164.36      142.90      7.13 o 
   4   6   9        0.27       -0.61      5.79 o 
   5   6   9      167.83      158.61      8.27 o 
   6   6   9        6.30        3.24      5.26 o 
   7   6   9        0.16        5.60      6.41 o 
   8   6   9       27.83       25.94     11.58 o 
   9   6   9       23.36        2.26      6.49 o 
  -6   7   9      111.05      109.23     14.64 o 
  -5   7   9        0.46        6.00      5.94 o 
  -4   7   9        0.02       -1.11      4.86 o 
  -3   7   9        4.99       16.79      3.75 o 
  -2   7   9       36.11       46.06      4.78 o 
  -1   7   9       94.44       89.07      6.87 o 
   0   7   9      447.55      423.61     13.23 o 
   1   7   9      456.85      437.20     13.89 o 
   2   7   9      448.96      429.44     24.71 o 
   3   7   9       17.65       19.19      3.87 o 
   4   7   9       34.55       39.75      4.79 o 
   5   7   9        6.02        7.80      5.25 o 
   6   7   9      121.61      127.68     12.50 o 
   7   7   9       25.46       22.63      8.33 o 
   8   7   9        0.58       10.40      8.07 o 
   9   7   9        8.27       31.05     11.26 o 
  -6   8   9        2.06       15.75     18.98 o 
  -5   8   9      109.70      134.14     14.61 o 
  -4   8   9        3.63        5.83      6.55 o 
  -3   8   9        9.04        5.24     14.48 o 
  -2   8   9       34.85       22.62      4.65 o 
  -1   8   9        1.37        2.11      4.29 o 
   0   8   9        0.01       -1.63      3.63 o 
   1   8   9      356.75      349.82     17.01 o 
   2   8   9       68.85       68.79      6.60 o 
   3   8   9        0.03       -0.55      3.22 o 
   4   8   9      150.87      164.79     11.51 o 
   5   8   9      133.21      115.07     13.60 o 
   6   8   9        0.04       98.42     71.74 o 
   7   8   9        6.43        0.30      6.60 o 
   8   8   9        1.80       31.04     17.86 o 
  -5   9   9       17.51       28.92      9.34 o 
  -4   9   9       43.98       52.92     11.03 o 
  -3   9   9       88.54       97.04     12.87 o 
  -2   9   9       29.17       28.60      7.87 o 
  -1   9   9      239.44      236.30     10.61 o 
   0   9   9        7.96        7.41      5.01 o 
   1   9   9        0.16       -0.89      5.95 o 
   2   9   9        0.19        7.01      4.84 o 
   3   9   9       55.87       51.10      9.11 o 
   4   9   9       14.54       34.98      5.07 o 
   5   9   9       25.91       27.12      8.30 o 
   6   9   9        6.41        3.22      6.37 o 
   7   9   9        9.43       21.30      8.28 o 
   8   9   9        1.85        2.22      6.88 o 
  -4  10   9       12.08       26.94     13.19 o 
  -3  10   9        0.16        0.32      5.45 o 
  -2  10   9       52.64       57.74     10.33 o 
  -1  10   9        3.84        9.44      6.55 o 
   0  10   9      240.32      232.84     16.57 o 
   1  10   9       16.45       13.93      4.85 o 
   2  10   9        0.22       10.14      5.77 o 
   3  10   9        7.91       19.00      5.24 o 
   4  10   9        3.56       -0.11      2.80 o 
   5  10   9        0.06        3.56      5.90 o 
   6  10   9       49.92       56.20     11.83 o 
   7  10   9        1.42       10.76     14.48 o 
  -2  11   9       42.97       38.02     10.12 o 
  -1  11   9        1.55       -3.22      9.65 o 
   0  11   9        1.71        2.28      5.72 o 
   1  11   9       59.27       65.21     10.89 o 
   2  11   9        1.67       -2.43      4.15 o 
   3  11   9       38.70       33.61      6.44 o 
   4  11   9        4.19       12.28     17.53 o 
   5  11   9        5.49       25.43     21.39 o 
   6  11   9        8.03       44.66     15.44 o 
   0  12   9        6.09        3.48      7.39 o 
   1  12   9        1.65       -5.49      7.69 o 
   2  12   9        0.00       12.44      9.01 o 
   3  12   9       23.67       37.93      8.33 o 
   4  12   9       11.77       24.21     14.32 o 
  -3  -8  10        0.76       16.47      7.39 o 
  -2  -8  10        6.81        5.31     10.13 o 
  -1  -8  10       17.33       20.76      8.19 o 
   0  -8  10        0.18       -1.74      5.53 o 
   1  -8  10       26.68       34.94     10.28 o 
  -5  -7  10        2.74       -5.47      7.72 o 
  -4  -7  10        1.70       -3.87      5.95 o 
  -3  -7  10        0.42        4.23     15.44 o 
  -2  -7  10        0.72        1.94      5.22 o 
  -1  -7  10        9.26       24.39      7.60 o 
   0  -7  10        6.48       -3.06      5.57 o 
   1  -7  10        4.41       -1.36      5.17 o 
   2  -7  10       40.66       31.21     10.62 o 
   3  -7  10        6.07        4.83      5.79 o 
  -6  -6  10       24.63       25.52      8.47 o 
  -5  -6  10        0.71       -0.64      4.79 o 
  -4  -6  10       14.21        9.01      6.36 o 
  -3  -6  10        1.16        8.87      5.95 o 
  -2  -6  10       88.17       89.78     10.56 o 
  -1  -6  10        0.00       25.45     18.18 o 
   0  -6  10       24.02       28.28      7.85 o 
   1  -6  10        3.90       12.60      6.41 o 
   2  -6  10        1.82        7.72      6.55 o 
   3  -6  10       26.03       35.91     17.69 o 
   4  -6  10        0.40       -1.05      5.15 o 
  -7  -5  10        5.08        2.01      5.64 o 
  -6  -5  10       84.30       83.62     10.74 o 
  -5  -5  10        2.42        7.36      6.03 o 
  -4  -5  10        0.11        1.51      5.11 o 
  -3  -5  10       56.10       51.35     15.93 o 
  -2  -5  10       36.05       46.55      8.76 o 
  -1  -5  10      336.14      349.85     17.93 o 
   0  -5  10       10.17       14.29      6.13 o 
   1  -5  10        0.28       -1.70      4.63 o 
   2  -5  10      124.92      145.64     12.59 o 
   3  -5  10       74.74       78.32     10.13 o 
   4  -5  10        7.99        6.58      6.01 o 
   5  -5  10       22.85       24.08      7.92 o 
  -7  -4  10       39.61       37.54     14.32 o 
  -6  -4  10        9.50       -0.77      4.56 o 
  -5  -4  10       27.20       21.51      6.87 o 
  -4  -4  10       17.11       15.78     13.83 o 
  -3  -4  10        2.01        8.40      5.80 o 
  -2  -4  10       27.79       22.91      6.55 o 
  -1  -4  10      120.48      107.21     10.44 o 
   0  -4  10        0.14        1.13      4.32 o 
   1  -4  10       89.20       86.40      9.44 o 
   2  -4  10       74.70       81.05      9.94 o 
   3  -4  10      147.25      161.70     13.01 o 
   4  -4  10       16.71       27.54      7.58 o 
   5  -4  10        0.18       -1.71      6.27 o 
   6  -4  10       11.34       17.61     10.94 o 
  -8  -3  10       27.98       48.21     10.46 o 
  -7  -3  10        0.21        2.48      5.26 o 
  -6  -3  10       19.58       16.65     11.58 o 
  -5  -3  10       31.29       35.92      7.47 o 
  -4  -3  10        2.65        8.69      5.69 o 
  -3  -3  10        3.10        2.58      6.60 o 
  -2  -3  10      301.44      306.94     16.71 o 
  -1  -3  10      196.78      185.31     12.62 o 
   0  -3  10       23.90       36.22     18.82 o 
   1  -3  10       22.40       32.64      6.94 o 
   2  -3  10      283.22      298.85     16.15 o 
   3  -3  10       15.68       24.28      8.04 o 
   4  -3  10       26.39       31.44      5.21 o 
   5  -3  10       40.09       32.57      9.95 o 
   6  -3  10       24.44       29.94      5.80 o 
   7  -3  10        3.34        3.90      4.24 o 
  -8  -2  10       14.78       20.62      7.73 o 
  -7  -2  10        1.88       -5.20      5.34 o 
  -6  -2  10        5.65        2.95      5.17 o 
  -5  -2  10        1.58       14.80      8.04 o 
  -4  -2  10        0.25       19.30      8.69 o 
  -3  -2  10      257.01      259.56     15.22 o 
  -2  -2  10      384.01      380.32     17.74 o 
  -1  -2  10      246.89      234.83     12.87 o 
   0  -2  10      329.41      313.52     15.34 o 
   1  -2  10       15.05       21.38      6.03 o 
   2  -2  10        5.24        6.43      6.43 o 
   3  -2  10       70.20       73.99      9.44 o 
   4  -2  10       27.38       28.28      5.15 o 
   5  -2  10       91.52       58.84      5.91 o 
   6  -2  10       60.08       45.69     10.09 o 
   7  -2  10        1.75        2.80      8.85 o 
  -8  -1  10        1.57        1.29      3.72 o 
  -7  -1  10        3.43        4.18      4.02 o 
  -6  -1  10        8.97       13.39      6.47 o 
  -5  -1  10       57.02       65.58      9.01 o 
  -4  -1  10        0.67       10.07      5.86 o 
  -3  -1  10       14.56       11.78      7.08 o 
  -2  -1  10       28.92       28.65      6.81 o 
  -1  -1  10       75.11       65.95      7.51 o 
   0  -1  10       20.80       25.75      5.46 o 
   1  -1  10        7.83       19.14     18.50 o 
   2  -1  10       60.59       54.84      7.39 o 
   3  -1  10        0.11        8.66      5.22 o 
   4  -1  10      147.71      153.65      7.58 o 
   5  -1  10        1.68       12.77     11.10 o 
   6  -1  10       21.46       20.57      6.90 o 
   7  -1  10       70.88       69.55      7.82 o 
   8  -1  10        1.37       17.51      6.25 o 
  -8   0  10        0.90        4.96      4.45 o 
  -7   0  10       28.09       23.14      5.54 o 
  -6   0  10        1.80       -3.18      5.11 o 
  -5   0  10       64.24       65.25      7.72 o 
  -4   0  10       86.63       98.39     10.12 o 
  -3   0  10        3.51        5.67     10.13 o 
  -2   0  10      297.57      299.22     14.74 o 
  -1   0  10        0.00        1.21      6.43 o 
   0   0  10       14.59       15.34      5.08 o 
   1   0  10        4.64       -2.50      3.85 o 
   2   0  10      122.50      105.03      8.76 o 
   3   0  10        1.87       13.73     12.39 o 
   4   0  10        3.08        0.61      2.53 o 
   5   0  10       73.30       77.64      5.77 o 
   6   0  10        9.08       23.31      8.07 o 
   7   0  10        0.41        1.67      3.49 o 
   8   0  10        3.32       -0.71      3.66 o 
  -8   1  10       14.45       18.08      9.04 o 
  -7   1  10        0.32        3.63      3.67 o 
  -6   1  10       35.52       43.42      5.70 o 
  -5   1  10        0.05       10.41      6.80 o 
  -4   1  10      310.83      283.11      9.93 o 
  -3   1  10        5.15        3.90      4.87 o 
  -2   1  10       25.60       26.54      9.17 o 
  -1   1  10        0.53        2.57      6.76 o 
   0   1  10        0.48       11.99      5.08 o 
   1   1  10        0.29        3.27      5.31 o 
   2   1  10        4.33        4.21      4.17 o 
   3   1  10       25.91       30.98      9.65 o 
   4   1  10      115.41      116.84      6.41 o 
   5   1  10       14.15       11.79      6.27 o 
   6   1  10       35.70       35.93      8.85 o 
   7   1  10        5.30        5.20      6.31 o 
   8   1  10       10.70        5.88      8.82 o 
  -8   2  10        3.72        1.57      4.00 o 
  -7   2  10       27.37       30.89      5.84 o 
  -6   2  10       51.03       47.82     11.20 o 
  -5   2  10       29.49       35.13      4.60 o 
  -4   2  10        0.71        6.07      4.69 o 
  -3   2  10      119.11      113.82      5.56 o 
  -2   2  10      202.41      191.12     10.31 o 
  -1   2  10       10.60       17.21      5.47 o 
   0   2  10       41.95       41.01      6.80 o 
   1   2  10      330.77      340.17     14.84 o 
   2   2  10      237.29      221.86      9.58 o 
   3   2  10      127.84      115.03      5.57 o 
   4   2  10       37.51       40.00      6.77 o 
   5   2  10       58.06       50.20      8.65 o 
   6   2  10       37.20       32.88      5.29 o 
   7   2  10       62.64       67.31      7.10 o 
   8   2  10       59.69       54.37     12.55 o 
   9   2  10        8.26       20.81     10.13 o 
  -8   3  10        1.54       -4.44      4.34 o 
  -7   3  10       37.52       41.58      7.45 o 
  -6   3  10       12.09        9.52      8.08 o 
  -5   3  10       51.89       44.21      4.94 o 
  -4   3  10       55.59       51.08      4.92 o 
  -3   3  10      138.86      130.01      9.70 o 
  -2   3  10       90.56       82.03      6.21 o 
  -1   3  10      859.19      790.38     21.79 o 
   0   3  10       53.94       41.09      7.91 o 
   1   3  10     1162.67     1136.56     23.07 o 
   2   3  10        0.12        1.12      1.94 o 
   3   3  10        8.34       16.31      3.23 o 
   4   3  10       40.56       34.41      5.00 o 
   5   3  10        1.64        3.85      2.91 o 
   6   3  10       45.30       57.08      5.36 o 
   7   3  10       42.12       44.83      7.53 o 
   8   3  10        2.30       -5.79      8.04 o 
   9   3  10       61.50       76.78     20.27 o 
  -8   4  10       48.21       41.34     10.03 o 
  -7   4  10       21.01       26.65      5.50 o 
  -6   4  10        0.49       11.42     11.34 o 
  -5   4  10        3.30       15.77     10.13 o 
  -4   4  10      120.68      123.30      6.94 o 
  -3   4  10        3.89        8.47      3.92 o 
  -2   4  10       64.98       63.08      4.90 o 
  -1   4  10      187.90      173.90      8.91 o 
   0   4  10      821.66      848.03     18.19 o 
   1   4  10        1.05       10.37     12.83 o 
   2   4  10       70.64       68.95      5.00 o 
   3   4  10        7.82       11.10      6.71 o 
   4   4  10       73.71       61.40      5.16 o 
   5   4  10       80.06       75.59      5.84 o 
   6   4  10        0.13        1.56      3.01 o 
   7   4  10        5.08        9.32      3.92 o 
   8   4  10      279.46      259.06     27.19 o 
   9   4  10       11.13        4.01      6.41 o 
  -7   5  10       13.74       12.33      7.14 o 
  -6   5  10       57.94       69.81      7.89 o 
  -5   5  10       36.00       17.77      4.13 o 
  -4   5  10       90.52       92.33      6.69 o 
  -3   5  10       46.92       48.37      8.92 o 
  -2   5  10       65.86       63.67      7.96 o 
  -1   5  10      831.10      838.98     19.58 o 
   0   5  10      176.52      193.57      8.98 o 
   1   5  10        1.73       10.21      3.27 o 
   2   5  10       94.73       85.32      7.52 o 
   3   5  10       25.11       19.88      6.69 o 
   4   5  10      136.55      115.07      6.58 o 
   5   5  10        0.17        2.05      3.06 o 
   6   5  10        3.18        9.63      4.09 o 
   7   5  10        0.95        0.88      9.65 o 
   8   5  10       53.00       51.89     10.20 o 
   9   5  10       19.06       18.05      9.75 o 
  -7   6  10       23.60       27.01      8.86 o 
  -6   6  10        6.37        2.99     10.30 o 
  -5   6  10       44.37       47.55     15.12 o 
  -4   6  10        5.34        8.11      4.87 o 
  -3   6  10      211.29      184.27      8.48 o 
  -2   6  10       76.32       61.10      5.50 o 
  -1   6  10       99.44       99.02      9.12 o 
   0   6  10       10.65       12.43      4.03 o 
   1   6  10      355.69      317.44     10.92 o 
   2   6  10      295.85      266.81     10.31 o 
   3   6  10      187.55      181.05      8.66 o 
   4   6  10        0.86       -1.18      2.74 o 
   5   6  10        7.89       22.23      4.65 o 
   6   6  10       55.75       50.40      5.83 o 
   7   6  10       53.25       71.27     11.31 o 
   8   6  10        6.94       11.26     12.23 o 
   9   6  10        3.27        2.16      7.01 o 
  -6   7  10       16.71       20.51     10.62 o 
  -5   7  10       12.27       14.16     10.94 o 
  -4   7  10       55.69       60.80      9.16 o 
  -3   7  10       86.08       77.45     14.69 o 
  -2   7  10      214.54      195.54      9.00 o 
  -1   7  10      122.28      115.30      7.18 o 
   0   7  10       75.42       81.24     13.31 o 
   1   7  10      645.83      650.98     18.18 o 
   2   7  10       12.09       24.22      4.58 o 
   3   7  10        0.01        7.41      4.48 o 
   4   7  10        5.26       13.51      4.07 o 
   5   7  10       56.44       46.42      5.94 o 
   6   7  10       37.82       52.29      9.19 o 
   7   7  10       10.01       42.04      9.52 o 
   8   7  10       10.07       18.47     12.55 o 
  -5   8  10        0.35        1.96      6.46 o 
  -4   8  10        6.85       13.99     13.03 o 
  -3   8  10       31.50       37.38      8.96 o 
  -2   8  10       29.93       40.73      5.44 o 
  -1   8  10        3.99       14.29     13.35 o 
   0   8  10       72.84       63.89      6.00 o 
   1   8  10        4.48        8.11      5.17 o 
   2   8  10       32.40       47.03      7.90 o 
   3   8  10        1.08        8.80      9.20 o 
   4   8  10       17.35       24.54     18.66 o 
   5   8  10        1.77        6.19     11.09 o 
   6   8  10       18.33       26.06      8.42 o 
   7   8  10        0.36       -8.39      7.41 o 
   8   8  10       20.00       27.75     10.08 o 
  -4   9  10       37.10       40.05     10.53 o 
  -3   9  10       18.03       14.16     11.90 o 
  -2   9  10       84.78       85.21     10.82 o 
  -1   9  10       24.98       23.97      5.19 o 
   0   9  10       78.22       72.24      6.66 o 
   1   9  10       20.89       18.88      6.12 o 
   2   9  10        4.45       -2.03      4.40 o 
   3   9  10        1.35       19.99      7.57 o 
   4   9  10       45.44       52.05      9.19 o 
   5   9  10        3.27        9.35      7.01 o 
   6   9  10       32.52       45.81     10.30 o 
   7   9  10        5.05       27.35     14.80 o 
  -3  10  10       78.61       76.03     14.32 o 
  -2  10  10       23.54       26.07      9.44 o 
  -1  10  10       10.55        7.88     13.67 o 
   0  10  10        0.34        0.34      7.40 o 
   1  10  10       10.32       15.24      8.22 o 
   2  10  10        2.61        6.67      4.55 o 
   3  10  10       57.28       74.38      7.75 o 
   4  10  10        1.01        1.52      3.71 o 
   5  10  10       39.03       26.64      8.30 o 
   6  10  10        1.20       -1.33      6.36 o 
  -2  11  10       52.11       61.27     13.47 o 
  -1  11  10       33.29       58.32     11.08 o 
   0  11  10       15.08        9.04      7.62 o 
   1  11  10        3.71        2.87      5.87 o 
   2  11  10        4.54       17.80      8.09 o 
   3  11  10       66.40       70.09      7.75 o 
   4  11  10       70.31       88.42     20.59 o 
   5  11  10        0.11        5.37      7.62 o 
  -3  -7  11       47.98       53.15     11.26 o 
  -2  -7  11        3.36        0.05      4.66 o 
  -1  -7  11       34.65       54.52     16.89 o 
   0  -7  11        8.36       18.62     15.12 o 
   1  -7  11       45.17       43.17     11.27 o 
  -5  -6  11        0.10        4.53      6.92 o 
  -4  -6  11       12.60       14.29      9.65 o 
  -3  -6  11        0.00       -3.90      5.90 o 
  -2  -6  11        5.22        4.46      6.59 o 
  -1  -6  11       34.16       39.84      9.32 o 
   0  -6  11       11.37       24.82      7.95 o 
   1  -6  11       59.99       85.26     11.67 o 
   2  -6  11        4.01       -2.60      6.76 o 
   3  -6  11       14.73       30.71     12.06 o 
  -6  -5  11        0.01        0.58      5.17 o 
  -5  -5  11       10.41        3.86      9.01 o 
  -4  -5  11       17.49       20.59      8.05 o 
  -3  -5  11       10.58       22.56     11.90 o 
  -2  -5  11       91.80      211.04     86.22 o 
  -1  -5  11       21.28       34.76      8.38 o 
   0  -5  11        1.40        7.88      9.49 o 
   1  -5  11        4.89        7.34      5.90 o 
   2  -5  11        0.09       11.97     14.80 o 
   3  -5  11      150.92      145.73     13.85 o 
   4  -5  11        7.01       -0.23      4.94 o 
  -7  -4  11        4.45        0.90      5.33 o 
  -6  -4  11        2.81        9.02      6.64 o 
  -5  -4  11       16.67       19.89     16.57 o 
  -4  -4  11        0.28       10.41      8.04 o 
  -3  -4  11       23.94       22.88      7.50 o 
  -2  -4  11        8.38       19.85      7.16 o 
  -1  -4  11       70.59       69.58      9.77 o 
   0  -4  11        8.51       10.06      6.48 o 
   1  -4  11        3.66        4.67      5.69 o 
   2  -4  11       35.98       24.62      8.20 o 
   3  -4  11       38.51       27.71      7.69 o 
   4  -4  11       44.71       33.92      8.66 o 
   5  -4  11       44.93       49.24     15.12 o 
  -7  -3  11       13.27       15.58     12.23 o 
  -6  -3  11        2.69        6.11      9.65 o 
  -5  -3  11        5.24        5.79      7.08 o 
  -4  -3  11        0.00       -5.95      5.91 o 
  -3  -3  11        1.36       -7.40      7.08 o 
  -2  -3  11       81.97       82.14     10.01 o 
  -1  -3  11      193.06      220.84     14.90 o 
   0  -3  11       11.03       21.97     11.42 o 
   1  -3  11       35.65       38.23      7.79 o 
   2  -3  11        0.00       22.04      6.64 o 
   3  -3  11       67.24       90.53     11.37 o 
   4  -3  11        2.79       17.42     20.27 o 
   5  -3  11        4.12       -4.84      5.67 o 
   6  -3  11        0.11       21.13     13.03 o 
  -7  -2  11        0.53       -2.80      6.25 o 
  -6  -2  11        5.89       10.89      7.10 o 
  -5  -2  11       34.11       46.45      9.01 o 
  -4  -2  11       33.15       48.34      8.19 o 
  -3  -2  11        0.42        0.87      4.40 o 
  -2  -2  11      152.55      159.07     12.26 o 
  -1  -2  11      488.18      482.59     21.84 o 
   0  -2  11      169.58      172.78     12.74 o 
   1  -2  11        4.09       14.64      6.37 o 
   2  -2  11       18.29       17.53      6.60 o 
   3  -2  11       30.14       24.09      7.72 o 
   4  -2  11       73.45       73.70     10.12 o 
   5  -2  11       48.60       40.43      9.33 o 
   6  -2  11       10.18       14.19     14.48 o 
   7  -2  11       14.45        0.48      8.53 o 
  -8  -1  11        0.05        0.38      8.85 o 
  -7  -1  11        0.01       14.69      7.85 o 
  -6  -1  11       15.84       13.36      7.33 o 
  -5  -1  11        1.57       -0.97      6.43 o 
  -4  -1  11      136.90      154.94     12.68 o 
  -3  -1  11       10.05        5.12      5.22 o 
  -2  -1  11      186.66      161.95     12.72 o 
  -1  -1  11      211.24      217.26     16.89 o 
   0  -1  11       61.58       63.99     11.42 o 
   1  -1  11       21.75       36.25      6.60 o 
   2  -1  11       76.92       66.54      8.86 o 
   3  -1  11       18.22       23.68      7.04 o 
   4  -1  11      136.72      144.09     21.72 o 
   5  -1  11        3.00        1.57      6.60 o 
   6  -1  11      175.39      182.09     14.11 o 
   7  -1  11        0.04        5.86      6.34 o 
  -8   0  11        0.32       11.60     15.12 o 
  -7   0  11       43.15       59.39     10.05 o 
  -6   0  11       34.74       32.56      8.26 o 
  -5   0  11       53.54       59.21      9.09 o 
  -4   0  11        0.02       -2.50      4.70 o 
  -3   0  11      116.77      120.18     10.89 o 
  -2   0  11        4.19        7.10      6.76 o 
  -1   0  11        0.07        2.41      4.63 o 
   0   0  11       97.73      121.54     19.30 o 
   1   0  11       10.85        8.26      5.57 o 
   2   0  11        6.82        4.42      4.99 o 
   3   0  11       47.14       55.06     13.35 o 
   4   0  11       14.03       17.55      9.17 o 
   5   0  11      157.34      153.11      9.56 o 
   6   0  11        5.17       10.80      8.00 o 
   7   0  11       86.69      103.54      8.44 o 
   8   0  11        2.09       10.46     12.87 o 
  -8   1  11        0.86        6.48      6.71 o 
  -7   1  11       16.00       22.45      7.83 o 
  -6   1  11       44.94       55.10      9.74 o 
  -5   1  11        5.86       16.39      9.17 o 
  -4   1  11       94.16       90.23     10.43 o 
  -3   1  11       18.08       44.48      8.42 o 
  -2   1  11      190.15      166.99     12.37 o 
  -1   1  11      176.39      156.83     11.67 o 
   0   1  11       63.88       56.32      7.50 o 
   1   1  11       88.80       72.20      8.15 o 
   2   1  11        0.41       -0.46      4.20 o 
   3   1  11      145.40      138.30     11.25 o 
   4   1  11        0.88       14.39      7.72 o 
   5   1  11        0.04        5.83      3.71 o 
   6   1  11       14.98       13.11      4.35 o 
   7   1  11       24.56       29.84      5.62 o 
   8   1  11       19.19       26.22      8.99 o 
  -7   2  11        3.13       13.66      5.27 o 
  -6   2  11        0.69        5.40      4.63 o 
  -5   2  11        3.03       11.26      5.31 o 
  -4   2  11       49.12       34.31      4.23 o 
  -3   2  11       12.53       26.02     13.67 o 
  -2   2  11       56.86       57.63      8.33 o 
  -1   2  11       20.78       30.56      7.42 o 
   0   2  11       60.93       80.38      8.86 o 
   1   2  11       44.81       52.88     12.55 o 
   2   2  11       36.02       59.73      7.79 o 
   3   2  11      320.22      340.49     18.66 o 
   4   2  11        6.64       14.16      3.69 o 
   5   2  11       13.05       25.70     11.69 o 
   6   2  11        0.08        5.89      7.91 o 
   7   2  11        0.99        6.92      5.65 o 
   8   2  11        6.93       19.20      8.35 o 
  -7   3  11        0.35        1.55      4.43 o 
  -6   3  11       15.53       12.51      5.07 o 
  -5   3  11        0.56       16.21      7.61 o 
  -4   3  11       16.65       22.12      8.63 o 
  -3   3  11        7.38       10.59      3.31 o 
  -2   3  11        5.43        8.08      2.80 o 
  -1   3  11       15.29       11.77     15.12 o 
   0   3  11      374.46      365.90     17.68 o 
   1   3  11       89.79       90.50      9.34 o 
   2   3  11       28.14       23.94      3.12 o 
   3   3  11       75.53       70.33      5.20 o 
   4   3  11       56.53       55.92      4.78 o 
   5   3  11        0.15        0.96      2.89 o 
   6   3  11       26.58       24.32      4.75 o 
   7   3  11        1.10        8.45      8.59 o 
   8   3  11       58.25       68.53     13.51 o 
  -7   4  11        0.66        5.63      4.31 o 
  -6   4  11        9.74        8.03      4.09 o 
  -5   4  11      145.96      137.92      8.12 o 
  -4   4  11       70.57       71.01      5.94 o 
  -3   4  11      106.24      110.05      6.92 o 
  -2   4  11       12.42        9.71      5.47 o 
  -1   4  11      574.54      549.87     24.61 o 
   0   4  11     1331.23     1301.48     42.97 o 
   1   4  11      113.37       99.61      6.70 o 
   2   4  11        4.40        1.78      2.45 o 
   3   4  11        8.32       12.79      5.06 o 
   4   4  11       87.47       54.41      5.83 o 
   5   4  11       17.41       25.25      4.46 o 
   6   4  11       33.17       46.49      5.46 o 
   7   4  11       34.05       32.71      5.71 o 
   8   4  11        1.90        8.67      7.14 o 
  -7   5  11       63.85       53.93     10.23 o 
  -6   5  11        0.33        8.38     13.83 o 
  -5   5  11        1.22       16.50      4.80 o 
  -4   5  11       42.30       33.65      5.05 o 
  -3   5  11        7.95       15.12      6.45 o 
  -2   5  11       14.19       16.93      7.93 o 
  -1   5  11      288.57      277.52     10.72 o 
   0   5  11      163.65      166.47      8.49 o 
   1   5  11      134.16      142.96      7.29 o 
   2   5  11        0.21        3.49      2.76 o 
   3   5  11      171.22      173.34      8.06 o 
   4   5  11       15.73       15.62      3.87 o 
   5   5  11       18.50       13.30      4.09 o 
   6   5  11       45.43       44.65      6.43 o 
   7   5  11        4.52        5.47     11.58 o 
   8   5  11      102.77      115.55     14.83 o 
  -6   6  11       98.63      112.81     13.29 o 
  -5   6  11        1.82        9.37      8.20 o 
  -4   6  11       20.05       19.55      4.51 o 
  -3   6  11       11.92        8.49      6.02 o 
  -2   6  11        3.12        2.92      3.24 o 
  -1   6  11       21.83       20.61      4.46 o 
   0   6  11      439.22      464.27     14.75 o 
   1   6  11       98.28      100.19      6.85 o 
   2   6  11       84.88       90.94      7.05 o 
   3   6  11       13.80       14.68      4.90 o 
   4   6  11       86.96       79.77      6.43 o 
   5   6  11        2.48       11.61     10.78 o 
   6   6  11        4.33        6.02      3.92 o 
   7   6  11        0.63        5.38      6.01 o 
   8   6  11        6.66        2.85      9.01 o 
  -5   7  11       80.73       91.54     11.48 o 
  -4   7  11      152.55      174.35     14.22 o 
  -3   7  11        0.07       -2.98      3.62 o 
  -2   7  11       12.15       17.36      4.35 o 
  -1   7  11      282.96      257.50     11.40 o 
   0   7  11      122.22      139.17      8.99 o 
   1   7  11      162.06      139.79      7.94 o 
   2   7  11        0.52        3.40      4.16 o 
   3   7  11       61.72       66.65      7.49 o 
   4   7  11       48.82       47.26      5.80 o 
   5   7  11       82.63       81.05      7.24 o 
   6   7  11        4.48       11.30     16.73 o 
   7   7  11        8.04       14.03     17.69 o 
   8   7  11       18.21        7.94      7.96 o 
  -5   8  11       17.11        6.21     10.62 o 
  -4   8  11       15.60        1.10      5.30 o 
  -3   8  11      111.87      125.11     12.12 o 
  -2   8  11        0.23        2.90      3.46 o 
  -1   8  11       18.54       17.60      4.78 o 
   0   8  11        0.94        5.61      5.47 o 
   1   8  11        2.66        3.56      3.72 o 
   2   8  11       27.61       28.22      5.07 o 
   3   8  11       30.40       35.72      5.50 o 
   4   8  11        0.86        7.44      6.36 o 
   5   8  11       57.50       72.41      6.81 o 
   6   8  11       61.59       72.16     11.63 o 
   7   8  11       34.67       37.99     12.87 o 
  -4   9  11        6.19       26.41     13.51 o 
  -3   9  11        0.04       -4.60      6.48 o 
  -2   9  11       42.88       47.92      9.67 o 
  -1   9  11       26.04       30.40      5.46 o 
   0   9  11       30.38       34.36      5.71 o 
   1   9  11       20.34       40.45      7.30 o 
   2   9  11        6.89       20.54      5.01 o 
   3   9  11        1.05       13.85      4.88 o 
   4   9  11       29.46       33.73      9.70 o 
   5   9  11        0.29       11.36     20.27 o 
   6   9  11        4.73        2.73      6.34 o 
   7   9  11        9.46       21.05      9.12 o 
  -2  10  11        0.29       -1.22      5.67 o 
  -1  10  11        2.21        0.63      4.99 o 
   0  10  11        4.11       15.71     13.35 o 
   1  10  11        0.28       -3.54      8.04 o 
   2  10  11      120.62      122.35      9.56 o 
   3  10  11        6.87        5.03      4.91 o 
   4  10  11       27.32       31.66      6.34 o 
   5  10  11        0.63       -5.60      6.25 o 
   6  10  11        0.33        1.43      6.18 o 
   0  11  11        8.57        8.73     18.50 o 
   1  11  11       26.84       21.07      8.18 o 
   2  11  11        1.03       -2.64      4.19 o 
   3  11  11       94.02       87.07      8.49 o 
   4  11  11        5.62       21.05      8.15 o 
  -3  -6  12       53.35       58.98     11.26 o 
  -2  -6  12        8.55       14.32     11.58 o 
  -1  -6  12        5.18       -5.57      6.72 o 
   0  -6  12        1.76        3.38      6.60 o 
   1  -6  12       20.75       19.45     12.06 o 
  -5  -5  12        0.94       10.21     13.19 o 
  -4  -5  12        0.23       10.25     13.67 o 
  -3  -5  12        0.23       -1.92      7.88 o 
  -2  -5  12        2.34        4.23      6.71 o 
  -1  -5  12       10.37       13.39      8.85 o 
   0  -5  12        1.02        2.65      5.72 o 
   1  -5  12      101.38      121.45     13.76 o 
   2  -5  12        7.19        4.27      6.32 o 
   3  -5  12        2.07       22.20     16.09 o 
  -6  -4  12        2.06       26.41     14.64 o 
  -5  -4  12        0.49        7.43      9.17 o 
  -4  -4  12        0.54        6.11      6.60 o 
  -3  -4  12       24.11       16.05     13.35 o 
  -2  -4  12        1.12        0.00      5.15 o 
  -1  -4  12        0.40       14.85      8.69 o 
   0  -4  12        8.41       18.91      8.20 o 
   1  -4  12        0.57        7.13      7.08 o 
   2  -4  12       60.19       68.40     11.15 o 
   3  -4  12       16.09       33.41     10.13 o 
   4  -4  12        0.04       -5.53      7.50 o 
  -6  -3  12       25.21       26.93      9.67 o 
  -5  -3  12        0.97        0.69      5.57 o 
  -4  -3  12       26.00       27.74      8.38 o 
  -3  -3  12        2.94        3.70      5.79 o 
  -2  -3  12        0.45       -4.02      5.91 o 
  -1  -3  12        0.01       -5.86      6.03 o 
   0  -3  12       42.13       37.43     13.35 o 
   1  -3  12        4.22        7.56      6.60 o 
   2  -3  12       29.64       48.70      9.67 o 
   3  -3  12       38.55       43.69     10.94 o 
   4  -3  12       24.02       35.68     14.80 o 
   5  -3  12        3.34        4.02      7.05 o 
  -7  -2  12        0.95       -3.90      6.78 o 
  -6  -2  12        8.96        9.66      7.16 o 
  -5  -2  12       44.70       43.34      9.65 o 
  -4  -2  12        3.54       13.72     13.03 o 
  -3  -2  12        0.02       -0.42      7.24 o 
  -2  -2  12        0.24        4.34      5.69 o 
  -1  -2  12      177.28      194.17     14.28 o 
   0  -2  12       60.65       51.63      9.67 o 
   1  -2  12       27.66       18.12      7.62 o 
   2  -2  12       33.30       43.49      8.98 o 
   3  -2  12       53.26       65.87     10.68 o 
   4  -2  12        1.13        2.57      7.72 o 
   5  -2  12       25.80       56.88      9.39 o 
   6  -2  12        3.06        1.87      5.80 o 
  -7  -1  12       15.46       26.53      8.76 o 
  -6  -1  12        0.30        2.69      5.90 o 
  -5  -1  12       20.38       23.82      7.73 o 
  -4  -1  12        0.40       22.45     23.49 o 
  -3  -1  12       23.86       24.41      8.15 o 
  -2  -1  12      114.52      114.67     11.71 o 
  -1  -1  12       62.66       54.70      9.67 o 
   0  -1  12        1.34       23.80     13.03 o 
   1  -1  12      126.20      126.35     12.38 o 
   2  -1  12        3.34        9.65      8.69 o 
   3  -1  12       42.40       51.17      9.42 o 
   4  -1  12        4.08       15.82     14.96 o 
   5  -1  12        7.45       18.98      9.01 o 
   6  -1  12       14.73       24.96      8.49 o 
  -7   0  12        0.34        3.93      6.91 o 
  -6   0  12       17.61       11.78     12.55 o 
  -5   0  12       13.75       13.01      6.84 o 
  -4   0  12       17.96       14.66     11.74 o 
  -3   0  12       25.94       28.88      8.33 o 
  -2   0  12        6.72       14.66      6.91 o 
  -1   0  12        7.26        7.64      6.00 o 
   0   0  12       42.86       41.75     11.10 o 
   1   0  12        8.89        7.59      6.03 o 
   2   0  12      117.31      114.66     13.35 o 
   3   0  12        5.80       13.33      6.69 o 
   4   0  12        4.26       12.50      6.64 o 
   5   0  12        0.00       -4.59      6.18 o 
   6   0  12       62.17       52.70      9.94 o 
   7   0  12        0.63       21.08      8.33 o 
  -7   1  12       17.53       21.13      8.33 o 
  -6   1  12       24.55       27.81      8.69 o 
  -5   1  12       31.28       29.54      8.66 o 
  -4   1  12       14.43       34.57      8.66 o 
  -3   1  12       32.47       37.88      8.73 o 
  -2   1  12      638.47      662.07     26.70 o 
  -1   1  12      102.92       99.00     11.63 o 
   0   1  12      191.96      191.21     13.98 o 
   1   1  12        0.82       17.48      6.03 o 
   2   1  12       13.70       12.00     17.05 o 
   3   1  12        0.35        4.12     10.13 o 
   4   1  12        2.58       -2.25      6.11 o 
   5   1  12       35.96       38.95     18.98 o 
   6   1  12        4.26       16.94      9.49 o 
   7   1  12       23.78       22.14     14.00 o 
  -7   2  12        0.16       12.17     15.76 o 
  -6   2  12       15.30       14.41      7.32 o 
  -5   2  12       45.17       56.16     10.36 o 
  -4   2  12       11.62       13.00      6.55 o 
  -3   2  12       51.25       82.49     10.59 o 
  -2   2  12      228.46      243.64     15.98 o 
  -1   2  12      609.23      609.43     25.73 o 
   0   2  12        3.53       13.72      6.92 o 
   1   2  12       44.15       56.03      8.88 o 
   2   2  12       16.41       13.83      6.60 o 
   3   2  12        4.04       21.50      6.91 o 
   5   2  12        5.65        2.84      5.49 o 
   6   2  12        0.14       -2.57      5.79 o 
   7   2  12       51.76       55.84      8.56 o 
  -7   3  12       11.44       25.87     12.55 o 
  -6   3  12       14.45        4.26      6.23 o 
  -5   3  12       17.07       31.05     17.53 o 
  -4   3  12       12.90       16.20      6.95 o 
  -3   3  12        6.26       10.08      5.94 o 
  -2   3  12      642.54      633.52     26.34 o 
  -1   3  12      113.39      127.88     12.06 o 
   0   3  12        9.17       19.25      9.17 o 
   1   3  12       42.28       58.35      9.42 o 
   2   3  12       81.83       85.03     10.35 o 
   3   3  12      329.29      280.71     16.69 o 
   4   3  12       59.24       62.65      8.73 o 
   5   3  12        0.09        8.23     13.51 o 
   6   3  12        0.16       19.51      5.09 o 
   7   3  12        2.37       23.52     10.17 o 
   8   3  12        9.25       34.42     16.73 o 
  -6   4  12       46.46       31.09      7.94 o 
  -5   4  12        3.51        1.57      6.92 o 
  -4   4  12       84.04       77.33      6.54 o 
  -3   4  12        6.44        7.71      7.40 o 
  -2   4  12        7.06       19.97      7.02 o 
   0   4  12       35.44       39.53      8.12 o 
   1   4  12       16.20       14.42      8.20 o 
   2   4  12      134.65      135.29     10.92 o 
   3   4  12       17.05       18.15      3.96 o 
   4   4  12       64.52       84.53      6.92 o 
   5   4  12       42.35       39.96      5.18 o 
   6   4  12       10.04       25.18      4.96 o 
   7   4  12        6.32        1.93      5.47 o 
   8   4  12       20.26       13.83      9.65 o 
  -6   5  12        1.31        0.96      5.21 o 
  -5   5  12       61.23       54.28      6.59 o 
  -4   5  12        3.43       10.70      5.44 o 
  -3   5  12       25.47       30.29      6.28 o 
  -2   5  12      115.57      116.16      7.62 o 
  -1   5  12      100.83       93.99      6.76 o 
   0   5  12       34.86       23.44      5.32 o 
   1   5  12       24.58       27.50      4.58 o 
   2   5  12        0.56       -2.14      3.26 o 
   3   5  12      169.48      169.50      8.81 o 
   4   5  12        5.33        7.07      3.57 o 
   5   5  12       10.33       15.09      4.46 o 
   6   5  12       14.93       11.77      4.97 o 
   7   5  12        5.58        4.83      5.70 o 
  -5   6  12        4.31       21.46      8.09 o 
  -4   6  12       13.81       20.99      4.85 o 
  -3   6  12       83.88       85.58      9.55 o 
  -2   6  12        0.34        5.97      7.70 o 
  -1   6  12       36.40       26.32      5.17 o 
   0   6  12      142.41      132.77      8.47 o 
   1   6  12       67.33       59.22      5.73 o 
   2   6  12       25.23       22.73      4.61 o 
   3   6  12       21.78       20.73     10.04 o 
   4   6  12        4.40        6.21      6.62 o 
   5   6  12       26.10       24.87      4.97 o 
   6   6  12        7.14        0.08      3.32 o 
   7   6  12       36.65       18.98     10.94 o 
  -5   7  12       25.38       32.45      8.81 o 
  -4   7  12        3.47       18.20     20.91 o 
  -3   7  12       58.26       64.03      9.02 o 
  -2   7  12       21.48       39.64      6.96 o 
  -1   7  12        0.02        9.22      4.17 o 
   0   7  12      135.47      161.58      9.65 o 
   1   7  12      260.35      248.38     12.81 o 
   2   7  12        1.03        4.18      6.11 o 
   3   7  12       14.74       13.38      4.48 o 
   4   7  12        9.26        8.12      4.27 o 
   5   7  12       21.04       25.76      5.52 o 
   6   7  12        7.13       13.83      7.05 o 
   7   7  12        1.56       33.46     16.41 o 
  -4   8  12       29.87       30.91      8.69 o 
  -3   8  12        0.29        5.56     10.46 o 
  -2   8  12       10.06        9.38      6.51 o 
  -1   8  12        6.69        5.43      7.12 o 
   0   8  12        5.83       13.12      9.31 o 
   1   8  12      125.73      126.44      8.86 o 
   2   8  12       42.11       40.64      5.98 o 
   3   8  12        1.40       13.22      5.64 o 
   4   8  12       54.58       61.23      8.01 o 
   5   8  12        3.39        3.96      6.55 o 
   6   8  12        7.07       25.88      8.49 o 
  -3   9  12       50.06       64.04     12.06 o 
  -2   9  12        5.95       13.06      7.25 o 
  -1   9  12        3.30        5.27      4.44 o 
   0   9  12        2.12        2.45      4.99 o 
   1   9  12        6.09        8.48      9.81 o 
   2   9  12       22.46       38.72      7.00 o 
   3   9  12       54.04       52.90      7.04 o 
   4   9  12        0.23       -1.42      4.40 o 
   5   9  12        4.87       36.70      8.80 o 
   6   9  12       44.54       29.35      9.59 o 
  -1  10  12       59.95       58.20     10.80 o 
   0  10  12       10.07       23.12      8.84 o 
   1  10  12       46.84       51.99      9.37 o 
   2  10  12        8.73       18.34      7.05 o 
   3  10  12        0.53        2.88      4.47 o 
   4  10  12        0.53        2.92      6.09 o 
  -3  -5  13        0.09        6.72      7.85 o 
  -2  -5  13        4.10       -0.05      4.99 o 
  -1  -5  13        0.21        7.40      7.73 o 
   0  -5  13        8.32        6.77      7.10 o 
   1  -5  13       25.12       31.19     10.46 o 
  -4  -4  13        0.15        5.97      9.97 o 
  -3  -4  13       17.48       30.22      9.67 o 
  -2  -4  13        0.68       -4.43      6.94 o 
  -1  -4  13       30.02       36.35      9.78 o 
   0  -4  13        4.22       18.21     13.03 o 
   1  -4  13       23.25       38.67     10.21 o 
   2  -4  13        1.47        1.19      6.03 o 
   3  -4  13        0.61       15.15     11.26 o 
  -5  -3  13       29.50       35.30     12.71 o 
  -4  -3  13        3.27        4.14      7.14 o 
  -3  -3  13        1.29        1.84      5.63 o 
  -2  -3  13        1.93       11.26      7.28 o 
  -1  -3  13        6.32       13.04     11.58 o 
   0  -3  13        0.73        8.70     10.62 o 
   1  -3  13       16.49       30.55      9.09 o 
   2  -3  13       14.85       10.30      7.14 o 
   3  -3  13       30.70       19.04      8.64 o 
   4  -3  13        5.22       18.19     11.74 o 
  -6  -2  13       53.33       76.95     13.64 o 
  -5  -2  13        0.00       -1.24      5.80 o 
  -4  -2  13       40.38       56.39     10.99 o 
  -3  -2  13       34.41       23.85     15.93 o 
  -2  -2  13        0.98        8.53      7.04 o 
  -1  -2  13        1.07       15.15      8.85 o 
   0  -2  13       60.15       80.11     11.70 o 
   1  -2  13       80.20       86.44     11.18 o 
   2  -2  13       30.82       42.04      9.09 o 
   3  -2  13        0.56        3.96      7.56 o 
   4  -2  13       33.02       27.13      8.84 o 
   5  -2  13       14.35        9.31     16.73 o 
  -6  -1  13        0.17       13.35     13.35 o 
  -5  -1  13       20.71       16.86      8.84 o 
  -4  -1  13       40.13       49.69     24.29 o 
  -3  -1  13       78.55       78.99     12.23 o 
  -2  -1  13      133.08      116.74     21.88 o 
  -1  -1  13       89.66       87.58     11.37 o 
   0  -1  13      179.82      181.52     15.12 o 
   1  -1  13      191.35      210.10     18.18 o 
   2  -1  13      199.03      184.14     15.60 o 
   3  -1  13        2.37       22.61     23.81 o 
   4  -1  13        5.98       14.89      6.69 o 
   5  -1  13       21.76       36.65     10.11 o 
   6  -1  13        7.12       12.76      8.84 o 
  -6   0  13        0.49        7.06      7.56 o 
  -5   0  13        1.70        5.13      6.41 o 
  -4   0  13        8.99       12.71      8.02 o 
  -3   0  13      189.04      186.92     15.81 o 
  -2   0  13        2.43        4.45     10.13 o 
  -1   0  13        7.20        3.53      6.00 o 
   0   0  13       29.06       22.13      8.07 o 
   1   0  13      142.81      133.27     13.42 o 
   2   0  13        1.03       14.75      6.87 o 
   3   0  13        5.38        5.80      5.95 o 
   4   0  13        3.30        6.47      6.03 o 
   5   0  13        0.02        0.21      4.48 o 
   6   0  13       15.60       15.12      7.85 o 
  -6   1  13        5.84        9.47      7.49 o 
  -5   1  13       48.26       56.23     10.97 o 
  -4   1  13       92.14      121.65     41.82 o 
  -3   1  13        6.52       19.42     13.35 o 
  -2   1  13        8.14        8.98     14.32 o 
  -1   1  13      210.69      234.19     17.40 o 
   0   1  13       66.94       68.73     17.21 o 
   1   1  13       77.67       81.37     10.46 o 
   2   1  13        0.32       -0.77      5.15 o 
   3   1  13       19.02       11.87      7.14 o 
   4   1  13        1.82       19.79      7.28 o 
   5   1  13       23.24       33.58      9.19 o 
   6   1  13        0.46        0.32      6.76 o 
  -6   2  13       68.65       78.48     12.02 o 
  -5   2  13        6.43        5.07      6.88 o 
  -4   2  13       40.93       41.24     13.19 o 
  -3   2  13       41.02       35.64     14.00 o 
  -2   2  13      252.01      257.75     17.29 o 
  -1   2  13      212.10      202.22     15.75 o 
   0   2  13       26.93       21.29     10.30 o 
   1   2  13       21.03       24.92      8.02 o 
   2   2  13        0.02        0.49      4.76 o 
   3   2  13       21.85       28.02      9.33 o 
   4   2  13        2.23       20.43      7.64 o 
   5   2  13       24.50       26.85      8.58 o 
   6   2  13       25.82       36.38     14.80 o 
   7   2  13       21.67       27.77     14.64 o 
  -6   3  13        6.71       18.68      9.97 o 
  -5   3  13       18.88       19.41      7.74 o 
  -4   3  13        6.51        5.34      6.48 o 
  -3   3  13        0.42        3.19      5.15 o 
  -2   3  13        5.06       -4.82      6.60 o 
  -1   3  13       28.03       47.32      8.66 o 
   0   3  13        6.28        1.02      4.94 o 
   1   3  13        1.59       -8.04      6.37 o 
   2   3  13        7.00       16.95     13.83 o 
   3   3  13       50.72       85.50     10.79 o 
   4   3  13        3.24        5.37     15.93 o 
   5   3  13        5.12        9.89      9.65 o 
   6   3  13       37.95       17.59      7.56 o 
   7   3  13       26.73       30.03      9.97 o 
  -6   4  13        2.27       -1.29      7.40 o 
  -5   4  13       14.59        0.83      4.87 o 
  -4   4  13        0.23        5.91     10.13 o 
  -3   4  13       18.15       33.44     20.27 o 
  -2   4  13        0.14        4.65      6.09 o 
  -1   4  13        8.69       16.02      6.84 o 
   0   4  13       11.06       35.08      8.74 o 
   1   4  13       39.78       31.49      8.04 o 
   2   4  13        3.87       23.65      7.73 o 
   3   4  13      136.69      111.04     19.95 o 
   4   4  13        2.81        2.57      8.20 o 
   5   4  13       37.05       33.78      7.79 o 
   6   4  13        1.29        7.85      6.11 o 
   7   4  13       23.39       31.85     15.76 o 
  -5   5  13       73.31       91.62     19.46 o 
  -4   5  13        1.54        6.76     19.30 o 
  -3   5  13       25.94       50.02     16.89 o 
  -2   5  13        5.48        5.37     10.46 o 
  -1   5  13       29.48       40.25      9.34 o 
   0   5  13       13.31       25.72      7.83 o 
   1   5  13        5.78        2.88      5.17 o 
   2   5  13       24.75       47.10      9.55 o 
   3   5  13        1.99       14.80     10.62 o 
   4   5  13       48.39       33.57      9.19 o 
   5   5  13       26.80       31.43     17.37 o 
   6   5  13        1.03        9.28     14.00 o 
   7   5  13        1.41       -6.11     11.90 o 
  -5   6  13        0.01       38.61     16.41 o 
  -4   6  13       78.46       82.16     13.35 o 
  -3   6  13        0.44       -3.09      4.82 o 
  -2   6  13       42.83       41.08      9.49 o 
  -1   6  13        8.58        6.51      6.34 o 
   0   6  13        0.69       -5.41      5.80 o 
   1   6  13       59.26       50.51     17.86 o 
   2   6  13       91.42       71.07     11.74 o 
   3   6  13        0.16       -0.03      4.01 o 
   4   6  13      102.14       96.16     11.76 o 
   5   6  13       17.84       24.82      9.70 o 
   6   6  13       30.83       37.32     12.87 o 
  -4   7  13        0.20        1.29      8.36 o 
  -3   7  13       74.29       90.23     11.95 o 
  -2   7  13       15.76       17.31      5.38 o 
  -1   7  13       12.73       21.83      6.89 o 
   0   7  13        4.31        5.36      4.20 o 
   1   7  13       74.54       71.37      7.06 o 
   2   7  13        6.32       -0.38      3.44 o 
   3   7  13       62.33       59.64      6.80 o 
   4   7  13        0.24       -0.49      2.93 o 
   5   7  13       50.20       41.35      9.14 o 
   6   7  13       19.81       15.15      7.32 o 
  -3   8  13        0.01       30.33     27.67 o 
  -2   8  13       29.92       39.01      7.41 o 
  -1   8  13       72.57       75.23      7.64 o 
   0   8  13       65.76       69.52     11.31 o 
   1   8  13        1.10        6.10      4.59 o 
   2   8  13        3.82        0.96      4.00 o 
   3   8  13       68.26       61.01      7.35 o 
   4   8  13        6.05       23.95      6.79 o 
   5   8  13        0.16       14.48      8.69 o 
  -2   9  13        5.56       12.79      7.44 o 
  -1   9  13        6.88       26.65      5.83 o 
   0   9  13       24.31       21.19      5.79 o 
   1   9  13       37.84       27.78      6.03 o 
   2   9  13       53.18       48.87      7.53 o 
   3   9  13       15.27       19.36      7.34 o 
   4   9  13       18.64       16.27      5.96 o 
   5   9  13        3.10       10.33     16.73 o 
   1  10  13        5.67        5.39      5.18 o 
   2  10  13        0.12       -0.18      3.13 o 
   3  10  13        8.15        3.17      5.57 o 
  -2  -4  14       12.99       35.95      9.97 o 
  -1  -4  14        0.27        6.87      7.18 o 
   0  -4  14        4.65        2.25      9.97 o 
  -3  -3  14       34.28       31.90      9.94 o 
  -2  -3  14        5.12       18.06     16.57 o 
  -1  -3  14        0.33       25.43     12.39 o 
   0  -3  14        2.21       19.88     19.46 o 
   1  -3  14       21.47       25.47     22.52 o 
   2  -3  14        0.07        3.86      6.64 o 
  -4  -2  14        0.01        5.84      7.95 o 
  -3  -2  14        0.36       17.05     12.87 o 
  -2  -2  14        9.15       17.40      8.15 o 
  -1  -2  14        0.02        5.08      6.36 o 
   0  -2  14        0.10        1.44      8.04 o 
   1  -2  14       19.88       34.02     10.35 o 
   2  -2  14       14.19        7.21      7.56 o 
   3  -2  14        1.67       14.34     21.88 o 
   4  -2  14        1.25        5.64     11.90 o 
  -5  -1  14        0.54       -3.41      7.24 o 
  -4  -1  14        1.49       -7.72     11.26 o 
  -3  -1  14      251.24      277.69     21.12 o 
  -2  -1  14       64.79       78.77     12.59 o 
  -1  -1  14        6.21        1.91      6.00 o 
   0  -1  14       48.10       53.41     10.44 o 
   1  -1  14      161.20      161.89     16.13 o 
   2  -1  14        1.39        4.02     11.58 o 
   3  -1  14       21.38       28.09     10.08 o 
   4  -1  14        0.05        3.32      7.01 o 
  -5   0  14        4.51       12.79      8.93 o 
  -4   0  14       17.26       18.29      9.25 o 
  -3   0  14       96.87      112.01     14.25 o 
  -2   0  14      166.75      164.49     16.34 o 
  -1   0  14        7.80        2.90      6.60 o 
   0   0  14       42.44       30.09      8.79 o 
   1   0  14       27.30       23.13      8.74 o 
   2   0  14       19.74       27.53      9.48 o 
   3   0  14        1.18       14.65      8.30 o 
   4   0  14       41.53       61.53     11.58 o 
   5   0  14        2.19        3.35      8.04 o 
  -5   1  14        7.53       16.64     15.60 o 
  -4   1  14        1.65       18.78     20.91 o 
  -3   1  14       81.78       94.38     12.87 o 
  -2   1  14        8.72       14.58      8.15 o 
  -1   1  14        0.21       19.63     12.55 o 
   0   1  14        7.69       33.26      8.88 o 
   1   1  14       47.18       26.41      8.69 o 
   2   1  14       20.39       27.36      9.32 o 
   3   1  14        9.00       29.98      9.07 o 
   4   1  14        0.48       17.32     14.80 o 
   5   1  14       17.70       27.37      8.80 o 
  -5   2  14       32.16       28.76      9.10 o 
  -4   2  14        0.02       -7.35      7.50 o 
  -3   2  14        3.03       -0.60      5.40 o 
  -2   2  14       12.80       14.30     10.94 o 
  -1   2  14        0.16        4.05     12.55 o 
   0   2  14        1.92       27.02      8.42 o 
   1   2  14       59.20       64.04     11.26 o 
   2   2  14        4.72       14.49     16.25 o 
   3   2  14       21.88       33.46      8.87 o 
   4   2  14       13.94       15.97      8.04 o 
   5   2  14        0.11       16.40      8.02 o 
  -5   3  14        0.02       25.74     10.94 o 
  -4   3  14        5.02       -5.57      7.11 o 
  -3   3  14       27.40       36.03      9.40 o 
  -2   3  14        1.66        1.89      5.67 o 
  -1   3  14       28.66       48.38     10.12 o 
   0   3  14       56.41       64.24     10.46 o 
   1   3  14        2.24        1.93      7.40 o 
   2   3  14       75.68       92.43     11.77 o 
   3   3  14       14.91       24.88      8.84 o 
   4   3  14       11.52       26.97     15.93 o 
   5   3  14       39.55       30.68      8.58 o 
   6   3  14        0.00       12.10      6.96 o 
  -5   4  14        3.54       17.57     15.93 o 
  -4   4  14       45.04       42.74     10.20 o 
  -3   4  14        1.92        0.80      5.72 o 
  -2   4  14        0.81        2.90      8.04 o 
  -1   4  14        6.86       -2.66      7.88 o 
   0   4  14        1.23        8.42      6.88 o 
   1   4  14       39.30       30.65     10.78 o 
   2   4  14        5.72       12.23     10.62 o 
   3   4  14       47.74       64.83     11.22 o 
   4   4  14       40.45       41.30     16.41 o 
   5   4  14        0.23        2.36      6.11 o 
   6   4  14       46.85       45.50      9.58 o 
  -4   5  14        1.58        7.08     11.90 o 
  -3   5  14       35.12       53.09     10.17 o 
  -2   5  14        0.01        6.98      6.31 o 
  -1   5  14       39.41       28.11      8.66 o 
   0   5  14        0.23       -0.13      9.49 o 
   1   5  14        2.69        9.33      6.82 o 
   2   5  14        7.78       24.17     17.05 o 
   3   5  14        3.41        0.72      9.65 o 
   4   5  14        0.05       -8.18      7.50 o 
   5   5  14       58.70       74.49     10.89 o 
   6   5  14        0.19       34.71      9.03 o 
  -4   6  14       10.31       15.77     23.65 o 
  -3   6  14        0.16        9.83      9.65 o 
  -2   6  14       33.66       26.70      8.56 o 
  -1   6  14       25.05       46.31     10.26 o 
   0   6  14        1.86        0.90      5.33 o 
   1   6  14       71.77       88.62     11.75 o 
   2   6  14        0.78        0.64      5.57 o 
   3   6  14       19.39       20.33     23.49 o 
   4   6  14        0.85       21.29     16.73 o 
   5   6  14       17.60       30.40      8.33 o 
  -3   7  14        3.16       32.82     15.76 o 
  -2   7  14        1.04      -10.62     12.55 o 
  -1   7  14        9.86        4.90      6.80 o 
   0   7  14       23.82       27.04      8.56 o 
   1   7  14        2.60        8.40     17.21 o 
   2   7  14      194.79      224.30     17.51 o 
   3   7  14       14.21       16.50     12.71 o 
   4   7  14       31.22       27.04      8.45 o 
   5   7  14        4.38       17.74     18.34 o 
  -2   8  14       90.13       77.65     13.51 o 
  -1   8  14        0.00        8.29     20.59 o 
   0   8  14        2.62        1.20      5.49 o 
   1   8  14        8.29        5.44      6.72 o 
   2   8  14        6.26       -4.72      6.64 o 
   3   8  14      147.78      140.79     23.97 o 
   4   8  14        0.91       20.91      9.97 o 
   0   9  14        0.00        3.06      6.64 o 
   1   9  14        2.62       -3.34      5.86 o 
   2   9  14       12.66       13.83     14.80 o 
  -2  -2  15        4.36       17.94     20.91 o 
  -1  -2  15        3.39        1.86      6.32 o 
   0  -2  15        9.04       54.69     15.76 o 
   1  -2  15        0.01       14.00     12.87 o 
  -3  -1  15        8.10       27.67     21.39 o 
  -2  -1  15       23.79       21.78     10.46 o 
  -1  -1  15        0.01       21.10     23.97 o 
   0  -1  15       26.75       41.18     10.80 o 
   1  -1  15       17.69       18.04     14.32 o 
   2  -1  15        2.77       15.57     18.66 o 
   3  -1  15       61.80       47.22     11.90 o 
  -3   0  15        5.87        3.07      7.60 o 
  -2   0  15        7.86       -1.34      6.46 o 
  -1   0  15        8.19       35.22     10.62 o 
   0   0  15       20.81       35.85     10.46 o 
   1   0  15        4.02       -3.38      7.28 o 
   2   0  15       18.02       27.78     10.44 o 
   3   0  15       61.70       85.00     13.56 o 
  -4   1  15        1.24       -1.52      7.01 o 
  -3   1  15        0.75       -1.61      6.64 o 
  -2   1  15       12.20        8.21      8.28 o 
  -1   1  15        0.04        2.42     12.87 o 
   0   1  15        8.24       -1.90      6.36 o 
   1   1  15        4.29       21.07      9.10 o 
   2   1  15       51.30       78.11     13.24 o 
   3   1  15        0.84       30.24     14.80 o 
   4   1  15       28.81       46.32     11.29 o 
  -4   2  15        2.51       -1.03      6.24 o 
  -3   2  15        9.67       31.51     10.58 o 
  -2   2  15        2.53       -2.80      6.94 o 
  -1   2  15       19.63       19.39      9.16 o 
   0   2  15       20.06       14.20     19.30 o 
   1   2  15       11.08       26.81      9.25 o 
   2   2  15       16.36       26.83     10.62 o 
   3   2  15        2.57       21.28      8.58 o 
   4   2  15       10.52       18.25      9.01 o 
  -4   3  15        5.54       25.65     14.48 o 
  -3   3  15        4.82       15.85     18.18 o 
  -2   3  15        0.24        7.40     12.23 o 
  -1   3  15       12.10       24.35      9.39 o 
   0   3  15        9.49       17.45     10.30 o 
   1   3  15       20.49       17.96      8.97 o 
   2   3  15        0.01       -3.28      6.46 o 
   3   3  15        9.82       37.38     10.30 o 
   4   3  15        0.65        7.85     10.78 o 
   5   3  15        0.83       -4.67      7.73 o 
  -3   4  15        3.77        8.23      8.04 o 
  -2   4  15        0.41       20.46      9.11 o 
  -1   4  15        2.60       -1.56      6.11 o 
   0   4  15       63.33       52.98     11.80 o 
   1   4  15       16.32       14.57      8.51 o 
   2   4  15        0.04        2.98      6.94 o 
   3   4  15       11.87       19.20     16.25 o 
   4   4  15       20.64       21.93     16.57 o 
   5   4  15       57.55       59.79     10.97 o 
  -3   5  15        5.94        5.69      7.02 o 
  -2   5  15        8.15        9.69      9.01 o 
  -1   5  15        5.49       20.59     10.62 o 
   0   5  15        0.29        1.74      6.46 o 
   1   5  15        1.19       -4.99      6.55 o 
   2   5  15       10.01       14.54     13.35 o 
   3   5  15        9.89       16.10      8.28 o 
   4   5  15       24.13       30.95      9.94 o 
  -2   6  15       29.46       31.64     10.49 o 
  -1   6  15        2.46        7.92      8.69 o 
   0   6  15       32.70       42.91     11.90 o 
   1   6  15        5.80        1.05      6.13 o 
   2   6  15        5.19       14.16     14.48 o 
   3   6  15        7.47       13.57      8.93 o 
   4   6  15        2.66        5.91      7.01 o 
  -1   7  15       15.27       18.50      9.11 o 
   0   7  15        0.30       15.15     16.25 o 
   1   7  15       15.33       12.19      7.72 o 
   2   7  15        2.67       -7.35      7.73 o 
   3   7  15       49.08       34.29     11.08 o 
   0   0  16        9.39       31.69     12.71 o 
  -1   1  16       25.18       43.75     18.02 o 
   0   1  16        0.14       14.58      8.18 o 
   1   1  16        9.57       12.52      9.44 o 
   2   1  16        0.43       12.42      9.65 o 
  -2   2  16       15.24       36.09     36.68 o 
  -1   2  16        0.02       12.31     15.28 o 
   0   2  16       31.54       40.86     10.69 o 
   1   2  16        1.74       -0.16      5.91 o 
   2   2  16       28.63       10.40      9.09 o 
  -2   3  16       24.18       26.26     10.86 o 
  -1   3  16        1.32       16.55     21.23 o 
   0   3  16        9.70       19.14     20.43 o 
   1   3  16        1.42        8.51      8.76 o 
   2   3  16        4.69       25.37     27.19 o 
  -1   4  16        3.70        6.49      7.88 o 
   0   4  16        0.03       15.39      9.09 o 
   1   4  16       11.23        7.38      8.53 o 
   2   4  16        0.50       -7.53      7.79 o 
   0   5  16       13.40       16.88      9.65 o 
   1   5  16       26.25        7.39      8.76 o 
   2   5  16        8.04        3.74      7.60 o 
                                                 
